# Supplementary material for: Development of a non‐lethal hydrogen peroxide treatment for surveillance of Gyrodactylus salaris on trout farms and its application to testing wild salmon populations
Source: Transbound Emerg Dis. 2019 Jun 18;66(5):2107–19. doi: 10.1111/tbed.13263 (PMC6851698; doi:10.1111/tbed.13263)
Supplement: Supplementary file 1 [file TBED-66-2107-s001.xlsx]

## Sheet: Title page
	Development of a non-lethal hydrogen peroxide treatment for surveillance of Gyrodactylus salaris on trout farms and its application to testing wild salmon populations
	Mark A. Thrush*, Tom Hill and Nick G.H. Taylor
	Centre for Environment, Fisheries and Aquaculture Science (Cefas), Barrack Road, Weymouth, DT4 8UB UK
	SUPPLEMENTARY INFORMATION
	Review of chemical compounds for suitability of removing Gyrodactylid parasites from fish for diagnostic testing
	Key:
		Treatments highlighted in green satisfy the following criteria: effective against the target parasite species; safe for host species and human users; showed relatively acute efficacy
	* Corresponding author: M. A. Thrush
	Email:	mark.thrush@cefas.co.uk
	Tel:	+44 (0)1305 206723
	Ó Crown copyright 2019

## Sheet: Data
Active Ingredient	Pathogen Species	Host Species	In vitro/ In Vivo	Tested Dose Range	Mode of application	Effectiveness	Safety to fish	Reference	Category	ID
Acaprin (Acaprina)	G. salaris	Oncorhynchus mykiss	in vivo	200 mg/l	Water treatment	96% effective @ 3hrs	Signs of toxicity	Tojo J, Santamarina MT, Ubeira FM, Leiro J, Sanmartin ML (1993) Bull Eur Assoc Fish Pathol 13:79–82reviewed in Schelkle B, Shinn A P, Peeler E, Cable J, (2009) Dis Aquat Org 86:65-80		1
Agerin	Gyrodactylus sp.	Oreochromis niloticus	in vivo	10 ppm for indefinite time	Water treatment	Not effective	Causes mortality in some or all hosts	El-Khatib NRH (2003)Vet Med J Giza 51:19–28 reviewed in Schelkle B, Shinn A P, Peeler E, Cable J, (2009) Dis Aquat Org 86:65-80		2
Agerin	Gyrodactylus sp.	Oreochromis niloticus	in vivo	500 ppm @2 hrs	Water treatment	Not effective	Causes mortality in some or all hosts	El-Khatib NRH (2003)Vet Med J Giza 51:19–28 reviewed in Schelkle B, Shinn A P, Peeler E, Cable J, (2009) Dis Aquat Org 86:65-81		3
Agerin	Gyrodactylus sp.	Oreochromis niloticus	in vivo	1000 ppm @1hr	Water treatment	Not effective	Causes mortality in some or all hosts	El-Khatib NRH (2003)Vet Med J Giza 51:19–28 reviewed in Schelkle B, Shinn A P, Peeler E, Cable J, (2009) Dis Aquat Org 86:65-82		4
Albendazole	Gyrodactylus sp	Rainbow Trout	In vitro	200 mg/l@1hr	Water treatment	Not effective	N/A	Tojo J, Santamarina, M T,Ubeira F M, Esterves J, Sanmartin M L (1992) Diseases of Aquatic Organisms 12:185-192		5
Albendazole	Gyrodactylus sp	Rainbow Trout	in vivo	200mg/l 3hrs	Water treatment	Not effective	No adverse effects detected	Tojo J, Santamarina, M T,Ubeira F M, Esterves J, Sanmartin M L (1992) Diseases of Aquatic Organisms 12:185-205		6
Albendazole	Gyrodactylus sp	Rainbow Trout	in vivo	25mg/l @12hrs	Water treatment	95.45 % Reduction	Toxic to host	Tojo J, Santamarina, M T,Ubeira F M, Esterves J, Sanmartin M L (1992) Diseases of Aquatic Organisms 12:185-206		7
Albendazole (Oversol)	G. salaris	Oncorhynchus mykiss	In vivo and in vitro	25mg/l 12hrs	Water treatment	Not effective	Signs of toxicity	Tojo J, Santamarina MT, Ubeira FM, Estevez J, Sanmartin ML (1992) Dis Aquat Org 12:185–189 reviewed in Schelkle B, Shinn A P, Peeler E, Cable J, (2009) Dis Aquat Org 86:65-82		8
Albendazole (Oversol)	G. salaris	Oncorhynchus mykiss	In vivo and in vitro	200mg/l 3 hrs	Water treatment	95.5% effective	Signs of toxicity	Tojo J, Santamarina MT, Ubeira FM, Estevez J, Sanmartin ML (1992) Dis Aquat Org 12:185–189 reviewed in Schelkle B, Shinn A P, Peeler E, Cable J, (2009) Dis Aquat Org 86:65-83		9
Albendazole sulfoxide	Ancylodiscoides vistulensis	European catfish (Silurus glanis)	in vivo	1mg/l for 26hr	Water Treatment	no effect after 3-4 days	No adverse effects detected	Szekely , C.; Molnar, K (1990) Bulletin of the European Assoc of Firth Pathologists 10 (3):74-77		10
Albendazole sulfoxide	Ancylodiscoides vistulensis	European catfish (Silurus glanis)	in vivo	10mg/l for 26hr	Water Treatment	from severla hundred to > 100 after 3-4 days	No adverse effects detected	Szekely , C.; Molnar, K (1990) Bulletin of the European Assoc of Firth Pathologists 10 (3):74-77		11
Albendazole sulfoxide	Ancylodiscoides vistulensis	European catfish (Silurus glanis)	in vivo	100mg/l for 5hr	Water Treatment	no effect after 3-4 days	No adverse effects detected	Szekely , C.; Molnar, K (1990) Bulletin of the European Assoc of Firth Pathologists 10 (3):74-77		12
Albendazole sulfoxide	Ancylodiscoides vistulensis	European catfish (Silurus glanis)	in vivo	500mg/l for 4.5hr	Water Treatment	from severla hundred to > 100 after 3-4 days	No adverse effects detected	Szekely , C.; Molnar, K (1990) Bulletin of the European Assoc of Firth Pathologists 10 (3):74-77		13
Aluminium	G. salaris	Salmo Salar	in vivo	25µg/l continous exposure until fish died or recovered	water treatment	Not effective	Causes mortality in some or all hosts	Poléo ABS, Schjolden J, Hansen H, Bakke TA, Mo TA, Rosseland BO, Lydersen E (2004)Parasitology 128:169–177 reviewed in Schelkle B, Shinn A P, Peeler E, Cable J, (2009) Dis Aquat Org 86:65-88		14
Aluminium	G. salaris	Salmo Salar	in vivo	50µg/l continous exposure until fish died or recovered	water treatment	some effect	Causes mortality in some or all hosts	Poléo ABS, Schjolden J, Hansen H, Bakke TA, Mo TA, Rosseland BO, Lydersen E (2004)Parasitology 128:169–177 reviewed in Schelkle B, Shinn A P, Peeler E, Cable J, (2009) Dis Aquat Org 86:65-89		15
Aluminium	G. salaris	Salmo Salar	in vivo	100µg/l continous exposure until fish died or recovered	water treatment	some effect	Causes mortality in some or all hosts	Poléo ABS, Schjolden J, Hansen H, Bakke TA, Mo TA, Rosseland BO, Lydersen E (2004)Parasitology 128:169–177 reviewed in Schelkle B, Shinn A P, Peeler E, Cable J, (2009) Dis Aquat Org 86:65-90		16
Aluminium	G. salaris	Salmo Salar	in vivo	200µg/l continous exposure until fish died or recovered	water treatment	100% effective after 3 days	Causes mortality in some or all hosts	Poléo ABS, Schjolden J, Hansen H, Bakke TA, Mo TA, Rosseland BO, Lydersen E (2004)Parasitology 128:169–177 reviewed in Schelkle B, Shinn A P, Peeler E, Cable J, (2009) Dis Aquat Org 86:65-91		17
Aluminium and acidification	G. salaris	Salmo salar	in vivo	92-250µg/l @pH 5.0	water treatment	no effect of pH but dose dependent effect at pH 5.0 effect of Al was enhanced 100% effective after 9d	Causes mortality in some or all hosts	Soleng A, Poléo ABS, Alstad NEW, Bakke TA (1999) Parasitology 119:19–25 reviewed in Schelkle B, Shinn A P, Peeler E, Cable J, (2009) Dis Aquat Org 86:65-91		18
Aluminium and acidification	G. salaris	Salmo salar	in vivo	92-250µg/l @pH 5.2	water treatment	no effect of pH but dose dependent effect at pH 5.0 effect of Al was enhanced 100% effective after 9d	Causes mortality in some or all hosts	Soleng A, Poléo ABS, Alstad NEW, Bakke TA (1999) Parasitology 119:19–25 reviewed in Schelkle B, Shinn A P, Peeler E, Cable J, (2009) Dis Aquat Org 86:65-92		19
Aluminium and acidification	G. salaris	Salmo salar	in vivo	92-250µg/l @pH 5.6	water treatment	no effect of pH but dose dependent effect at pH 5.0 effect of Al was enhanced 100% effective after 9d	Causes mortality in some or all hosts	Soleng A, Poléo ABS, Alstad NEW, Bakke TA (1999) Parasitology 119:19–25 reviewed in Schelkle B, Shinn A P, Peeler E, Cable J, (2009) Dis Aquat Org 86:65-93		20
Aluminium and acidification	G. salaris	Salmo salar	in vivo	92-250µg/l @pH 5.9	water treatment	no effect of pH but dose dependent effect at pH 5.0 effect of Al was enhanced 100% effective after 9d	Causes mortality in some or all hosts	Soleng A, Poléo ABS, Alstad NEW, Bakke TA (1999) Parasitology 119:19–25 reviewed in Schelkle B, Shinn A P, Peeler E, Cable J, (2009) Dis Aquat Org 86:65-94		21
Aluminium and acidification	G. derjavini (=G. derjavinoides)	Salmo trutta	in vivo	Al rich water pH5.8	water treatment	100% effective after 3d	No adverse effects detected	Pettersen RA, Vøllestad LA, Flodmark LEW, Poléo ABS (2006) Sci Total Environ 369:129–138 reviewed in Schelkle B, Shinn A P, Peeler E, Cable J, (2009) Dis Aquat Org 86:65-94		22
Aluminium and acidification	G. derjavini (=G. derjavinoides)	Salmo trutta	in vivo	Al poor water pH5.8	water treatment	Decrease in parasites	No adverse effects detected	Pettersen RA, Vøllestad LA, Flodmark LEW, Poléo ABS (2006) Sci Total Environ 369:129–138 reviewed in Schelkle B, Shinn A P, Peeler E, Cable J, (2009) Dis Aquat Org 86:65-95		23
Aluminium and acidification	G. macronychus	Salmo trutta	in vivo	Al rich water pH5.8	water treatment	100% effective after 8d	No adverse effects detected	Pettersen RA, Vøllestad LA, Flodmark LEW, Poléo ABS (2006) Sci Total Environ 369:129–138 reviewed in Schelkle B, Shinn A P, Peeler E, Cable J, (2009) Dis Aquat Org 86:65-96		24
Aluminium and acidification	G. macronychus	Salmo trutta	in vivo	Al poor water pH5.8	water treatment	No effect	No adverse effects detected	Pettersen RA, Vøllestad LA, Flodmark LEW, Poléo ABS (2006) Sci Total Environ 369:129–138 reviewed in Schelkle B, Shinn A P, Peeler E, Cable J, (2009) Dis Aquat Org 86:65-97		25
aminosidine	Gyrodactylus sp	Oncorhynchus mykiss	In vivo	40g/kg for 10days 2% of total body weight	in feed	ineffective for treatment	No adverse effects detected	Tojo, J L; Santamarina, M T(1998) Diseases of Aquatic Organisms 33 187-193		26
Aminosidine (Gabbrocol)	Gyrodactylus sp	Oncorhynchus mykiss	in vivo	40g/kg feed for 10days	in feed	not effective	No adverse effects detected	Tojo JL, SantamarinaMT(1998) Dis Aquat Org 33:187–193 reviewed in Schelkle B, Shinn A P, Peeler E, Cable J, (2009) Dis Aquat Org 86:65-83		27
Aminosidine (Gabroral)	G. salaris	Oncorhynchus mykiss	in vivo	200mg/l for 3hrs	Water treatment	Not effective	No adverse effects detected	Tojo J, Santamarina MT, Ubeira FM, Leiro J, Sanmartin ML (1993) Bull Eur Assoc Fish Pathol 13:79–82reviewed in Schelkle B, Shinn A P, Peeler E, Cable J, (2009) Dis Aquat Org 86:65-80		28
amprolium	Gyrodactylus sp	Oncorhynchus mykiss	In vivo	40g/kg for 10days 2% of total body weight	in feed	ineffective for treatment	No adverse effects detected	Tojo, J L; Santamarina, M T(1998) Diseases of Aquatic Organisms 33 187-193		29
amprolium (Prosal)	Gyrodactylus sp	Oncorhynchus mykiss	in vivo	40g/kg for 10 days	Water treatment	Not effective	No adverse effects detected	Tojo JL, SantamarinaMT(1998) Dis Aquat Org 33:187–193 reviewed in Schelkle B, Shinn A P, Peeler E, Cable J, (2009) Dis Aquat Org 86:65-83		30
amprolium (Prosal)	G. salaris	Oncorhynchus mykiss	in vivo	200mg/l 3hrs	water treatment	Not effective	No adverse effects detected	Tojo J, Santamarina MT, Ubeira FM, Leiro J, Sanmartin ML (1993) Bull Eur Assoc Fish Pathol 13:79–82reviewed in Schelkle B, Shinn A P, Peeler E, Cable J, (2009) Dis Aquat Org 86:65-81		31
Aqueous Aluminium	Gyrodactylus salaris	Salmo salar	in vivo	202 µg Al/l @ 4 days	Water Treatment	100% parasite elimination	No adverse effects detected	Soleng A, Poleo A B S, Alstad N E W, Bakke T A, (1999) Parasitology 119 (01) 19-25	1	32
Arctigenin (Fructus Arctii extract)	Dactylogyrus intermedius	Goldfish (Carassius auratus)	In vivo	EC50 0.62mg/l	Water Treatment	EC50 0.62mg/l	LC50 8.47 mg/l	Wang, G X, Han J, Feng T T, Ly F Y, Zhu B (2009) Parasitology Research 106 (1):247-255		33
Arctiin (Fructus Arctii extract)	Dactylogyrus intermedius	Goldfish (Carassius auratus)	In vivo	EC50 3.55mg/l	Water Treatment	EC50 3.55mg/l	LC50 14.14 mg/l	Wang, G X, Han J, Feng T T, Ly F Y, Zhu B (2009) Parasitology Research 106 (1):247-255		34
benznidazole	Gyrodactylus sp	Oncorhynchus mykiss	In vivo	40g/kg for 10days 2% of total body weight	in feed	ineffective for treatment	No adverse effects detected	Tojo, J L; Santamarina, M T(1998) Diseases of Aquatic Organisms 33 187-193		35
Benznidazole	G. salaris	Oncorhynchus mykiss	in vivo	200mg/l 3hrs	Water treatment	Not effective	No adverse effects detected	Tojo J, Santamarina MT, Ubeira FM, Leiro J, Sanmartin ML (1993) Bull Eur Assoc Fish Pathol 13:79–82reviewed in Schelkle B, Shinn A P, Peeler E, Cable J, (2009) Dis Aquat Org 86:65-81		36
Benznidazole	Gyrodactylus sp	Oncorhynchus mykiss	in vivo	40g/kg for 10 days	Water treatment	Not effective	No adverse effects detected	Tojo JL, SantamarinaMT(1998) Dis Aquat Org 33:187–193 reviewed in Schelkle B, Shinn A P, Peeler E, Cable J, (2009) Dis Aquat Org 86:65-83		37
Bithionol	Microcotyle sabastis	Rockfish (Sebastes schlegelii)	In vivo	0.25 g /200 g 10 days	In Feed	Significant Reduction in parasite number compared to control (Most effective) Intensity; 19.11±11.10 to 14.00±8.51	No adverse effects detected	Ki Hong Kim, Eun Seok Choi (1998) Aquaculture 167 (1-2):115-121		38
Bithionol	Microcotyle sabastis	Rockfish (Sebastes schlegelii)	In vivo	0.25 g /200 g 20 days	In Feed	Significant Reduction in parasite number compared to control (Most effective) Intensity; 19.11±11.10 to 2.90±2.29	No adverse effects detected	Ki Hong Kim, Eun Seok Choi (1998) Aquaculture 167 (1-2):115-121		39
bithionol	Gyrodactylus sp	Oncorhynchus mykiss	In vivo	40g/kg for 10days 2% of total body weight	in feed	ineffective for treatment	No adverse effects detected	Tojo, J L; Santamarina, M T(1998) Diseases of Aquatic Organisms 33 187-193		40
Bithionol	Gyrodactylus	Oncorhynchus mykiss	in vivo	40g/kg for 10days	in feed	not effective	No adverse effects detected	Tojo JL, SantamarinaMT(1998) Dis Aquat Org 33:187–193 reviewed in Schelkle B, Shinn A P, Peeler E, Cable J, (2009) Dis Aquat Org 86:65-83		41
Bithionol	Microcotyle sabastis	Rockfish (Sebastes schlegelii)	In vivo	100 mg/kg BW	Intubation directly to stomach	Significant Reduction in parasite number	No adverse effects detected	Ki Hong Kim, Eun Seok Choi (1998) Aquaculture 167 (1-2):115-121		42
Bithionol	Microcotyle sabastis	Rockfish (Sebastes schlegelii)	In vivo	200 mg/kg BW	Intubation directly to stomach	Significant Reduction in parasite number	No adverse effects detected	Ki Hong Kim, Eun Seok Choi (1998) Aquaculture 167 (1-2):115-121		43
Bithionol	G.salaris	Oncorhynchus mykiss	in vivo and in vitro	4 mg/l 3hr	Water treatment	98.6% effective	Signs of toxicity	Santamarina MT, Tojo J, Ubeira FM, Quinteiro P, Sanmartín ML (1991) Dis Aquat Org 10:39–44 reviewed in Schelkle B, Shinn A P, Peeler E, Cable J, (2009) Dis Aquat Org 86:65-83		44
Bithionol	G.salaris	Oncorhynchus mykiss	in vivo and in vitro	20mg/l for 3hrs	Water treatment	100% effective	Signs of toxicity	Santamarina MT, Tojo J, Ubeira FM, Quinteiro P, Sanmartín ML (1991) Dis Aquat Org 10:39–44 reviewed in Schelkle B, Shinn A P, Peeler E, Cable J, (2009) Dis Aquat Org 86:65-84		45
Bithionol	G.salaris	Oncorhynchus mykiss	in vivo and in vitro	60mg/l for 3hrs	Water treatment	100% effective	Signs of toxicity	Santamarina MT, Tojo J, Ubeira FM, Quinteiro P, Sanmartín ML (1991) Dis Aquat Org 10:39–44 reviewed in Schelkle B, Shinn A P, Peeler E, Cable J, (2009) Dis Aquat Org 86:65-85		46
Bithionol	Gyrodactylus sp		in vitro	12.5mg/l for 1hr	Water Treatment	100% death of 8	N/A	Santamarina, M. T.; Tojo, J; Ubeira, F. M.; Quinteiro P.; Sanmartin M. L. (1991) Diseases of Aquatic Organisms 10:39-43		47
Bithionol	Gyrodactylus sp		in vitro	25mg/l for 30min	Water Treatment	100% death of 8	N/A	Santamarina, M. T.; Tojo, J; Ubeira, F. M.; Quinteiro P.; Sanmartin M. L. (1991) Diseases of Aquatic Organisms 10:39-43		48
Bithionol	Gyrodactylus sp	Rainbow Trout	In vivo	60mg/l for 3hrs	Water Treatment	100% reduction	Signs of toxicity	Santamarina, M. T.; Tojo, J; Ubeira, F. M.; Quinteiro P.; Sanmartin M. L. (1991) Diseases of Aquatic Organisms 10:39-43		49
Bithionol	Gyrodactylus sp	Rainbow Trout	In vivo	20mg/l for 3hrs	Water Treatment	100% reduction	No adverse effects detected	Santamarina, M. T.; Tojo, J; Ubeira, F. M.; Quinteiro P.; Sanmartin M. L. (1991) Diseases of Aquatic Organisms 10:39-43	1	50
Bithionol	Gyrodactylus sp	Rainbow Trout	In vivo	4mg/l for 3hrs	Water Treatment	98.6% reduction	No adverse effects detected	Santamarina, M. T.; Tojo, J; Ubeira, F. M.; Quinteiro P.; Sanmartin M. L. (1991) Diseases of Aquatic Organisms 10:39-43	1	51
Cadmium	G. bullatarudis	Poecilia reticulata	in vivo	5µg/l 20d	water treatment	No effect	No adverse effects detected	Carter PKL (2003) PhD dissertation, University of Stirling reviewed in Schelkle B, Shinn A P, Peeler E, Cable J, (2009) Dis Aquat Org 86:65-97		52
Cadmium	G. bullatarudis	Poecilia reticulata	in vivo	5µg/l 30d	water treatment	decrease in parasite burden	Signs of toxicity	Carter PKL (2003) PhD dissertation, University of Stirling reviewed in Schelkle B, Shinn A P, Peeler E, Cable J, (2009) Dis Aquat Org 86:65-98		53
Cadmium	G. turnbulli	Poecilia reticulata	in vivo	5µg/l 60d	water treatment	not effective	Signs of toxicity	Carter PKL (2003) PhD dissertation, University of Stirling reviewed in Schelkle B, Shinn A P, Peeler E, Cable J, (2009) Dis Aquat Org 86:65-99		54
Carnidazole (Spartrix)	G. salaris	Oncorhynchus mykiss	in vivo	10mg/l for 3hrs	Water Treatment	not effective	No adverse effects detected	Tojo J, Santamarina MT, Ubeira FM, Leiro J, Sanmartin ML (1993) Bull Eur Assoc Fish Pathol 13:79–82 reviewed in Schelkle B, Shinn A P, Peeler E, Cable J, (2009) Dis Aquat Org 86:65-80		55
chloroquine	Gyrodactylus sp	Oncorhynchus mykiss	In vivo	40g/kg for 10days 2% of total body weight	in feed	ineffective for treatment	No adverse effects detected	Tojo, J L; Santamarina, M T(1998) Diseases of Aquatic Organisms 33 187-193		56
Chloroquine	Gyrodactylus sp	Oncorhynchus mykiss	in vivo	40g/kg for 10 days	in feed	not effective	No adverse effects detected	Tojo JL, SantamarinaMT(1998) Dis Aquat Org 33:187–193 reviewed in Schelkle B, Shinn A P, Peeler E, Cable J, (2009) Dis Aquat Org 86:65-83		57
Chloroquine diphosphate	G. salaris	Oncorhynchus mykiss	in vivo	200 mg/l for 3hrs	water treatment	not effective	No adverse effects detected	Tojo J, Santamarina MT, Ubeira FM, Leiro J, Sanmartin ML (1993) Bull Eur Assoc Fish Pathol 13:79–82reviewed in Schelkle B, Shinn A P, Peeler E, Cable J, (2009) Dis Aquat Org 86:65-80		58
Cinnamomum cassia methanol extract	Dactylogyrus intermedius	Goldfish (Carassius auratus)	In vivo	EC50 12.3 mg/l 100% death 40mg/l	Water Treatment	EC50 12.3 mg/l 100% death 40mg/l	LC50 31.3 mg/l	Ji J, Lu C, Kang Y, Wang G X, Chen P (2012) Parasitology Research 111 (1);97-104		59
Cinnamomum cassia water extract	Dactylogyrus intermedius	Goldfish (Carassius auratus)	In vivo	EC50 13.2 mg/l 100% death 30 mg/l	Water Treatment	EC50 13.2 mg/l 100% death 30 mg/l	LC50 56.9 mg/l	Ji J, Lu C, Kang Y, Wang G X, Chen P (2012) Parasitology Research 111 (1);97-104		60
Closantel	Gyrodactylus sp		in vitro	0.31mg /l for 1hr	Water Treatment	100% death 0f 6	N/A	Santamarina, M. T.; Tojo, J; Ubeira, F. M.; Quinteiro P.; Sanmartin M. L. (1991) Diseases of Aquatic Organisms 10:39-43		61
Closantel	Gyrodactylus sp		in vitro	0.15mg /l for 1hr	Water Treatment	83.3% death 0f 6	N/A	Santamarina, M. T.; Tojo, J; Ubeira, F. M.; Quinteiro P.; Sanmartin M. L. (1991) Diseases of Aquatic Organisms 10:39-43		62
Closantel	Gyrodactylus sp		in vitro	1.25mg /l for 30 min	Water Treatment	100% death 0f 6	N/A	Santamarina, M. T.; Tojo, J; Ubeira, F. M.; Quinteiro P.; Sanmartin M. L. (1991) Diseases of Aquatic Organisms 10:39-43		63
Closantel	Gyrodactylus sp	Rainbow Trout	In vivo	0.25mg/l for 3hrs	Water Treatment	100% reduction	Slightly Toxic	Santamarina, M. T.; Tojo, J; Ubeira, F. M.; Quinteiro P.; Sanmartin M. L. (1991) Diseases of Aquatic Organisms 10:39-43		64
Closantel	Gyrodactylus sp	Rainbow Trout	In vivo	0.125mg/l for 3hrs	Water Treatment	99.6% reduction	No adverse effects detected	Santamarina, M. T.; Tojo, J; Ubeira, F. M.; Quinteiro P.; Sanmartin M. L. (1991) Diseases of Aquatic Organisms 10:39-43	1	65
Closantel (Flukiver)	G. salaris	Oncorhynchus mykiss	In vivo and in vitro	0.125mg/l for 3hrs	Water treatment	99.6% effective	No adverse effects detected	Santamarina MT, Tojo J, Ubeira FM, Quinteiro P, Sanmartín ML (1991) Dis Aquat Org 10:39–44 reviewed in Schelkle B, Shinn A P, Peeler E, Cable J, (2009) Dis Aquat Org 86:65-83	1	66
Closantel (Flukiver)	G. salaris	Oncorhynchus mykiss	In vivo and in vitro	0.25mg/l for 3hrs	Water treatment	100% effective	No adverse effects detected	Santamarina MT, Tojo J, Ubeira FM, Quinteiro P, Sanmartín ML (1991) Dis Aquat Org 10:39–44 reviewed in Schelkle B, Shinn A P, Peeler E, Cable J, (2009) Dis Aquat Org 86:65-84	1	67
Copper	G. salaris	Salmo salar	in vivo	10µg/l continious exposure until recovery/death	water treatment	Not effective	No adverse effects detected	Poléo ABS, Schjolden J, Hansen H, Bakke TA, Mo TA, Rosseland BO, Lydersen E (2004) Parasitology 128:169–177 reviewed in Schelkle B, Shinn A P, Peeler E, Cable J, (2009) Dis Aquat Org 86:65-99		68
Copper	G. salaris	Salmo salar	in vivo	20µg/l continious exposure until recovery/death	water treatment	Not effective	No adverse effects detected	Poléo ABS, Schjolden J, Hansen H, Bakke TA, Mo TA, Rosseland BO, Lydersen E (2004) Parasitology 128:169–177 reviewed in Schelkle B, Shinn A P, Peeler E, Cable J, (2009) Dis Aquat Org 86:65-100		69
Copper	G. salaris	Salmo salar	in vivo	40µg/l continious exposure until recovery/death	water treatment	Not effective	No adverse effects detected	Poléo ABS, Schjolden J, Hansen H, Bakke TA, Mo TA, Rosseland BO, Lydersen E (2004) Parasitology 128:169–177 reviewed in Schelkle B, Shinn A P, Peeler E, Cable J, (2009) Dis Aquat Org 86:65-101		70
Copper	G. salaris	Salmo salar	in vivo	80µg/l continious exposure until recovery/death	water treatment	Not effective	No adverse effects detected	Poléo ABS, Schjolden J, Hansen H, Bakke TA, Mo TA, Rosseland BO, Lydersen E (2004) Parasitology 128:169–177 reviewed in Schelkle B, Shinn A P, Peeler E, Cable J, (2009) Dis Aquat Org 86:65-102		71
Copper ions	Capsalid monogeneans	Marine ornimental	in vivo	0.2mg/l up to 3 weeks	water treatment	can control not eliminate capsalid monogeneans	Reported toxic to elasmobranchs	Reed, P; Francis-Floyd, R; Klinger, R; Petty, D (2009) Monogenean Parasites of Fish		72
Copper sulphate	Benedeniella posterocolpa	Rhinoptera bonasus	in vitro	0-25ppm	water treatment	no effect	No adverse effects detected	Thoney,D A (2006) Journal of Fish Diseases 13 (5) 385-389		73
diethylcarbamazine	Gyrodactylus sp	Oncorhynchus mykiss	In vivo	40g/kg for 10days 2% of total body weight	in feed	ineffective for treatment	No adverse effects detected	Tojo, J L; Santamarina, M T(1998) Diseases of Aquatic Organisms 33 187-193		74
diethylcarbamazine	Gyrodactylus sp.	Oncorhynchus mykiss	in vivo	40g/kg for 10	in feed	not effective	No adverse effects detected	Tojo JL, SantamarinaMT(1998) Dis Aquat Org 33:187–193 reviewed in Schelkle B, Shinn A P, Peeler E, Cable J, (2009) Dis Aquat Org 86:65-83		75
diethylcarbamazine	G. salaris	Oncorhynchus mykiss	in vivo	200mg/l for 3 hrs	Water treatment	not effective	No adverse effects detected	Tojo J, Santamarina MT, Ubeira FM, Estevez J, Leiro J, Sanmartin ML (1993) Bull Eur Assoc Fish Pathol 13:45–48 reviewed in Schelkle B, Shinn A P, Peeler E, Cable J, (2009) Dis Aquat Org 86:65-84		76
dimetridazole	G. salaris	Oncorhynchus mykiss	in vivo	200mg/l for 3hrs	water treatment	not effective	No adverse effects detected	Tojo J, Santamarina MT, Ubeira FM, Leiro J, Sanmartin ML (1993) Bull Eur Assoc Fish Pathol 13:79–82 reviewed in Schelkle B, Shinn A P, Peeler E, Cable J, (2009) Dis Aquat Org 86:65-80		77
Diminazene aceturate (Berenil®)	G. salaris	Oncorhynchus mykiss	in vivo	200mg/l for 3hrs	water treatment	98.6% effective	signs of toxicity	Tojo J, Santamarina MT, Ubeira FM, Leiro J, Sanmartin ML (1993) Bull Eur Assoc Fish Pathol 13:79–82 reviewed in Schelkle B, Shinn A P, Peeler E, Cable J, (2009) Dis Aquat Org 86:65-81		78
Febandazole (Panacur)	G. salaris	Oncorhynchus mykiss	In vivo and in vitro	0.77mg/l @12hrs	Water treatment	not effective	Signs of toxicity	Tojo J, Santamarina MT, Ubeira FM, Estevez J, Sanmartin ML (1992) Dis Aquat Org 12:185–189 reviewed in Schelkle B, Shinn A P, Peeler E, Cable J, (2009) Dis Aquat Org 86:65-83		79
Febandazole (Panacur)	G. salaris	Oncorhynchus mykiss	In vivo and in vitro	1.5mg/l @12hrs	Water treatment	100% effective	Signs of toxicity	Tojo J, Santamarina MT, Ubeira FM, Estevez J, Sanmartin ML (1992) Dis Aquat Org 12:185–189 reviewed in Schelkle B, Shinn A P, Peeler E, Cable J, (2009) Dis Aquat Org 86:65-84		80
Febandazole (Panacur)	G. salaris	Oncorhynchus mykiss	In vivo and in vitro	6.2mg/l @12hrs	Water treatment	100% effective	Signs of toxicity	Tojo J, Santamarina MT, Ubeira FM, Estevez J, Sanmartin ML (1992) Dis Aquat Org 12:185–189 reviewed in Schelkle B, Shinn A P, Peeler E, Cable J, (2009) Dis Aquat Org 86:65-85		81
Febandazole (Panacur)	G. salaris	Oncorhynchus mykiss	In vivo and in vitro	12.5mg/l @12hrs	Water treatment	100% effective	Signs of toxicity	Tojo J, Santamarina MT, Ubeira FM, Estevez J, Sanmartin ML (1992) Dis Aquat Org 12:185–189 reviewed in Schelkle B, Shinn A P, Peeler E, Cable J, (2009) Dis Aquat Org 86:65-86		82
Febandazole (Panacur)	G. salaris	Oncorhynchus mykiss	In vivo and in vitro	25mg/l @3hrs	Water treatment	not effective	Signs of toxicity	Tojo J, Santamarina MT, Ubeira FM, Estevez J, Sanmartin ML (1992) Dis Aquat Org 12:185–189 reviewed in Schelkle B, Shinn A P, Peeler E, Cable J, (2009) Dis Aquat Org 86:65-87		83
Febantel	Gyrodactylus sp		in vitro	1000mg/l for 1hr	Water Treatment	100% death of 6	N/A	Santamarina, M. T.; Tojo, J; Ubeira, F. M.; Quinteiro P.; Sanmartin M. L. (1991) Diseases of Aquatic Organisms 10:39-43		84
Febantel	Gyrodactylus sp		in vitro	1000mg/l for 30min	Water Treatment	33.3% death of 6	N/A	Santamarina, M. T.; Tojo, J; Ubeira, F. M.; Quinteiro P.; Sanmartin M. L. (1991) Diseases of Aquatic Organisms 10:39-43		85
Febantel	Gyrodactylus sp	Rainbow Trout	In vivo	10mg/l for 3hrs	Water Treatment	0% reduction	4 fish killed within 1 hr	Santamarina, M. T.; Tojo, J; Ubeira, F. M.; Quinteiro P.; Sanmartin M. L. (1991) Diseases of Aquatic Organisms 10:39-43		86
Febantel	Gyrodactylus sp	Rainbow Trout	In vivo	2.5mg/l for 3hrs	Water Treatment	0% reduction	No adverse effects detected	Santamarina, M. T.; Tojo, J; Ubeira, F. M.; Quinteiro P.; Sanmartin M. L. (1991) Diseases of Aquatic Organisms 10:39-43		87
Febantel (Rubtal)	G. salaris	Oncorhynchus mykiss	in vivo and in vitro	2mg/l for 3hrs	Water treatment	no effective	Signs of toxicity	Santamarina MT, Tojo J, Ubeira FM, Quinteiro P, Sanmartín ML (1991) Dis Aquat Org 10:39–44 reviewed in Schelkle B, Shinn A P, Peeler E, Cable J, (2009) Dis Aquat Org 86:65-83		88
Febantel (Rubtal)	G. salaris	Oncorhynchus mykiss	In vivo and in vitro	10mg/l for 3hrs	Water treatment	not effective	4 hosts dead after 1 hr Signs of toxicity	Santamarina MT, Tojo J, Ubeira FM, Quinteiro P, Sanmartín ML (1991) Dis Aquat Org 10:39–44 reviewed in Schelkle B, Shinn A P, Peeler E, Cable J, (2009) Dis Aquat Org 86:65-83		89
Fenbendazole	Gyrodactylus sp	Rainbow Trout	In vitro	12.5 mg/l@1hr	Water treatment	Not effective	N/A	Tojo J, Santamarina, M T,Ubeira F M, Esterves J, Sanmartin M L (1992) Diseases of Aquatic Organisms 12:185-198		90
Fenbendazole	Gyrodactylus sp	Rainbow Trout	in vivo	25mg/l @3hrs	Water treatment	Not effective	No adverse effects detected	Tojo J, Santamarina, M T,Ubeira F M, Esterves J, Sanmartin M L (1992) Diseases of Aquatic Organisms 12:185-215		91
Fenbendazole	Gyrodactylus sp	Rainbow Trout	in vivo	25mg/l @12hrs	Water treatment	100 % Reduction	Toxic to host	Tojo J, Santamarina, M T,Ubeira F M, Esterves J, Sanmartin M L (1992) Diseases of Aquatic Organisms 12:185-216		92
Fenbendazole	Gyrodactylus sp	Rainbow Trout	in vivo	12.5mg/l @12hrs	Water treatment	100 % Reduction	No adverse effects detected	Tojo J, Santamarina, M T,Ubeira F M, Esterves J, Sanmartin M L (1992) Diseases of Aquatic Organisms 12:185-217	1	93
Fenbendazole	Gyrodactylus sp	Rainbow Trout	in vivo	6.2mg/l @12hrs	Water treatment	100 % Reduction	No adverse effects detected	Tojo J, Santamarina, M T,Ubeira F M, Esterves J, Sanmartin M L (1992) Diseases of Aquatic Organisms 12:185-218	1	94
Fenbendazole	Gyrodactylus sp	Rainbow Trout	in vivo	1.5mg/l @12hrs	Water treatment	100 % Reduction	No adverse effects detected	Tojo J, Santamarina, M T,Ubeira F M, Esterves J, Sanmartin M L (1992) Diseases of Aquatic Organisms 12:185-219	1	95
Fenbendazole	Gyrodactylus sp	Rainbow Trout	in vivo	0.77mg/l @12hrs	Water treatment	Not effective	No adverse effects detected	Tojo J, Santamarina, M T,Ubeira F M, Esterves J, Sanmartin M L (1992) Diseases of Aquatic Organisms 12:185-220		96
flubendazole	Gyrodactylus sp	Oncorhynchus mykiss	In vivo	40g/kg for 10days 2% of total body weight	in feed	ineffective for treatment	No adverse effects detected	Tojo, J L; Santamarina, M T(1998) Diseases of Aquatic Organisms 33 187-193		97
flubendazole	Gyrodactylus	Oncorhynchus mykiss	in vivo	40g/kg for 10day	in feed	not effective	No adverse effects detected	Tojo JL, SantamarinaMT(1998) Dis Aquat Org 33:187–193 reviewed in Schelkle B, Shinn A P, Peeler E, Cable J, (2009) Dis Aquat Org 86:65-83		98
flubendazole	Gyrodactylus sp	Rainbow Trout	In vitro	200 mg/l@1hr	Water treatment	100% reduction	N/A	Tojo J, Santamarina, M T,Ubeira F M, Esterves J, Sanmartin M L (1992) Diseases of Aquatic Organisms 12:185-194		99
flubendazole	Gyrodactylus sp	Rainbow Trout	In vitro	50 mg/l@1hr	Water treatment	100% reduction	N/A	Tojo J, Santamarina, M T,Ubeira F M, Esterves J, Sanmartin M L (1992) Diseases of Aquatic Organisms 12:185-195		100
flubendazole	Gyrodactylus sp	Rainbow Trout	in vivo	200mg/l @3hrs	Water treatment	Not effective	No adverse effects detected	Tojo J, Santamarina, M T,Ubeira F M, Esterves J, Sanmartin M L (1992) Diseases of Aquatic Organisms 12:185-209		101
flubendazole	Gyrodactylus sp	Rainbow Trout	in vivo	25mg/l @12hrs	Water treatment	Not effective	No adverse effects detected	Tojo J, Santamarina, M T,Ubeira F M, Esterves J, Sanmartin M L (1992) Diseases of Aquatic Organisms 12:185-210		102
flubendazole	G. salaris	Oncorhynchus mykiss	In vivo and in vitro	25mg/l @12hrs	Water treatment	not effective	No adverse effects detected	Tojo J, Santamarina MT, Ubeira FM, Estevez J, Sanmartin ML (1992) Dis Aquat Org 12:185–189 reviewed in Schelkle B, Shinn A P, Peeler E, Cable J, (2009) Dis Aquat Org 86:65-87		103
flubendazole	G. salaris	Oncorhynchus mykiss	In vivo and in vitro	200mg/l @3 hrs	Water treatment	not effective	No adverse effects detected	Tojo J, Santamarina MT, Ubeira FM, Estevez J, Sanmartin ML (1992) Dis Aquat Org 12:185–189 reviewed in Schelkle B, Shinn A P, Peeler E, Cable J, (2009) Dis Aquat Org 86:65-87		104
Formaldehyde	G. aculeati	Gasterosteus aculeatus	in vivo	2.5mg/l @ 18hrs	Water treatment	not effective	No adverse effects detected	Buchmann K, Kristensson RT (2003) N Am J Aquac 65:25–27 reviewed in Schelkle B, Shinn A P, Peeler E, Cable J, (2009) Dis Aquat Org 86:65-83		105
Formaldehyde	G. aculeati	Gasterosteus aculeatus	in vivo	5mg/l @ 18hrs	Water treatment	not 100% effective	No adverse effects detected	Buchmann K, Kristensson RT (2003) N Am J Aquac 65:25–27 reviewed in Schelkle B, Shinn A P, Peeler E, Cable J, (2009) Dis Aquat Org 86:65-84		106
Formaldehyde	G. aculeati	Gasterosteus aculeatus	in vivo	10mg/l @ 18hrs	Water treatment	not 100% effective	No adverse effects detected	Buchmann K, Kristensson RT (2003) N Am J Aquac 65:25–27 reviewed in Schelkle B, Shinn A P, Peeler E, Cable J, (2009) Dis Aquat Org 86:65-85		107
Formaldehyde	G. aculeati	Gasterosteus aculeatus	in vivo	20 mg/l @18hrs	Water treatment	100% effective	No adverse effects detected	Buchmann K, Kristensson RT (2003) N Am J Aquac 65:25–27 reviewed in Schelkle B, Shinn A P, Peeler E, Cable J, (2009) Dis Aquat Org 86:65-86	1	108
Formaldehyde	G. aculeati	Gasterosteus aculeatus	in vivo	40mg/l @ 18hrs	Water treatment	100% effective	No adverse effects detected	Buchmann K, Kristensson RT (2003) N Am J Aquac 65:25–27 reviewed in Schelkle B, Shinn A P, Peeler E, Cable J, (2009) Dis Aquat Org 86:65-87	1	109
Formaldehyde	G. aculeati	Gasterosteus aculeatus	in vivo	60mg/l @ 18hrs	Water treatment	100% effective	No adverse effects detected	Buchmann K, Kristensson RT (2003) N Am J Aquac 65:25–27 reviewed in Schelkle B, Shinn A P, Peeler E, Cable J, (2009) Dis Aquat Org 86:65-88	1	110
Formaldehyde	Microcotile sp.	Red Porgy (Pagrus pagrus)	in vivo	73 ppm @1hr	Water Treatment	100% parasite elimination sampled after 24hrs on gills	No adverse effects detected	Katharios, P; Papandroulakis, N; Divanach,P: (2006) Aquaculture 251 (2-4) 167-171	1	111
Formaldehyde	Microcotile sp.	Red Porgy (Pagrus pagrus)	in vivo	73 ppm @1hr	Water Treatment in sea cage	100 % reduction on gills in 1 cage 80% reduction on gills in cage 2 with total elimination when treated second time after 30 days	No adverse effects detected	Katharios, P; Papandroulakis, N; Divanach,P: (2006) Aquaculture 251 (2-4) 167-171	1	112
Formalin	Putatively G. dactylus	Salmo salar, S. trutta trutta & S. t. lacustris	in vivo	0.2g/l	Farm study: rotation of treatments	Partially effective (Decreased parasite burden)	No adverse effects detected	Rintamäki-Kinnunen P, Valtonen ET (1996) . Int J Parasitol 26:723–732 reviewed in Schelkle B, Shinn A P, Peeler E, Cable J, (2009) Dis Aquat Org 86:65-91		113
Formalin	Gyrodactylus sp	Bidyanus bidyanys	in vivo	20mg/l	Field trial: applied to ponds	Not effective	Causes mortality in some or all hosts	Rowland ST, Nixon M, Landos M, Mifsud C, Read P, Boyd P (2006) in earthen ponds. Aquac Res 37:869–876 reviewed in Schelkle B, Shinn A P, Peeler E, Cable J, (2009) Dis Aquat Org 86:65-88		114
Formalin	Gyrodactylus sp	Bidyanus bidyanys	in vivo	25mg/l	Field trial: applied to ponds	Not effective	Causes mortality in some or all hosts	Rowland ST, Nixon M, Landos M, Mifsud C, Read P, Boyd P (2006) in earthen ponds. Aquac Res 37:869–876 reviewed in Schelkle B, Shinn A P, Peeler E, Cable J, (2009) Dis Aquat Org 86:65-89		115
Formalin	Gyrodactylus sp	Bidyanus bidyanys	in vivo	30mg/l	Field trial: applied to ponds	Significant Discrease in parasite	Causes mortality in some or all hosts	Rowland ST, Nixon M, Landos M, Mifsud C, Read P, Boyd P (2006) in earthen ponds. Aquac Res 37:869–876 reviewed in Schelkle B, Shinn A P, Peeler E, Cable J, (2009) Dis Aquat Org 86:65-90		116
Formalin	Gyrodactylus sp	Bidyanus bidyanys	in vivo	40mg/l	Field trial: applied to ponds	Significant Discrease in parasite	Causes mortality in some or all hosts	Rowland ST, Nixon M, Landos M, Mifsud C, Read P, Boyd P (2006) in earthen ponds. Aquac Res 37:869–876 reviewed in Schelkle B, Shinn A P, Peeler E, Cable J, (2009) Dis Aquat Org 86:65-91		117
Formalin	Monogeneans	All	in vivo	30mg/l time unknown	water treatment	Recommended treatment	Sick fish do not tolerate formalin well and all fish should be carefully watched during chemical administration.	Reed, P; Francis-Floyd, R; Klinger, R; Petty, D (2009) Monogenean Parasites of Fish		118
Formalin & Malachite green				3.68g Malachite green in 1l formalin made up to 0.025ml/l for 1hr or 3.3g MG in 1l FOR @ 0.015ml/l in prelonged immersion		Recommended use	Synergistic effect of compounds in combination, both toxic to both parasite and host	Srivastava S, Sinha R, Roy D (2004) Aquat Toxicol 66:319–329 & FishDoc (2008) www.fishdoc.co.uk/treatments/malachite.htm (accessed 15 Dec 2008) reviewed in Schelkle B, Shinn A P, Peeler E, Cable J, (2009) Dis Aquat Org 86:65-93		119
Garlic powder	Anacanthorus penilabiatus	Piaractus mesopotamicus	in vivo	1000mg/kg for 15 days	In feed	Significant reduction in parasite	Significant increase in the erythrocyte number and in the thrombocyte percentage in the circulating blood. decrease in lymphocyte percentage. After 45 days, significant increase in the erythrocyte number, leucocyte, haemoglobin rate, hematocrit and thrombocyte. "	Martins, M L; Moraes, F R; Miyazaki, D M; Brum, C D; Onaka, E M; Fenerick, J Jr; Bozzo, F R; (2002) Parasite 9 (2) 175-180		120
Garlic powder	Anacanthorus penilabiatus	Piaractus mesopotmicus	in vivo	1500mg/kg for 15 days	In feed	No changes stated in abstract	lymphocyte percentage. After 45 days, significant increase in the erythrocyte number, leucocyte, haemoglobin rate, hematocrit and thrombocyte. "	Martins, M L; Moraes, F R; Miyazaki, D M; Brum, C D; Onaka, E M; Fenerick, J Jr; Bozzo, F R; (2002) Parasite 9 (2) 175-180		121
Garlic powder	Anacanthorus penilabiatus	Piaractus mesopotamicus	in vivo	2000mg/kg for 15 days	In feed	Significant reduction in parasite	lymphocyte percentage. After 45 days, significant increase in the erythrocyte number, leucocyte, haemoglobin rate, hematocrit and thrombocyte. "	Martins, M L; Moraes, F R; Miyazaki, D M; Brum, C D; Onaka, E M; Fenerick, J Jr; Bozzo, F R; (2002) Parasite 9 (2) 175-180		122
Garlic powder	Anacanthorus penilabiatus	Piaractus mesopotamicus	in vivo	1000mg/kg for 30 days	In feed	No changes stated in abstract	lymphocyte percentage. After 45 days, significant increase in the erythrocyte number, leucocyte, haemoglobin rate, hematocrit and thrombocyte. "	Martins, M L; Moraes, F R; Miyazaki, D M; Brum, C D; Onaka, E M; Fenerick, J Jr; Bozzo, F R; (2002) Parasite 9 (2) 175-180		123
Garlic powder	Anacanthorus penilabiatus	Piaractus mesopotamicus	in vivo	1500mg/kg for 30 days	In feed	No changes stated in abstract	lymphocyte percentage. After 45 days, significant increase in the erythrocyte number, leucocyte, haemoglobin rate, hematocrit and thrombocyte. "	Martins, M L; Moraes, F R; Miyazaki, D M; Brum, C D; Onaka, E M; Fenerick, J Jr; Bozzo, F R; (2002) Parasite 9 (2) 175-180		124
Garlic powder	Anacanthorus penilabiatus	Piaractus mesopotamicus	in vivo	2000mg/kg for 30 days	In feed	No changes stated in abstract	lymphocyte percentage. After 45 days, significant increase in the erythrocyte number, leucocyte, haemoglobin rate, hematocrit and thrombocyte. "	Martins, M L; Moraes, F R; Miyazaki, D M; Brum, C D; Onaka, E M; Fenerick, J Jr; Bozzo, F R; (2002) Parasite 9 (2) 175-180		125
Garlic powder	Anacanthorus penilabiatus	Piaractus mesopotamicus	in vivo	1000mg/kg for 45 days	In feed	No changes stated in abstract	lymphocyte percentage. After 45 days, significant increase in the erythrocyte number, leucocyte, haemoglobin rate, hematocrit and thrombocyte. "	Martins, M L; Moraes, F R; Miyazaki, D M; Brum, C D; Onaka, E M; Fenerick, J Jr; Bozzo, F R; (2002) Parasite 9 (2) 175-180		126
Garlic powder	Anacanthorus penilabiatus	Piaractus mesopotamicus	in vivo	1500mg/kg for 45 days	In feed	No changes stated in abstract	lymphocyte percentage. After 45 days, significant increase in the erythrocyte number, leucocyte, haemoglobin rate, hematocrit and thrombocyte. "	Martins, M L; Moraes, F R; Miyazaki, D M; Brum, C D; Onaka, E M; Fenerick, J Jr; Bozzo, F R; (2002) Parasite 9 (2) 175-180		127
Garlic powder	Anacanthorus penilabiatus	Piaractus mesopotamicus	in vivo	2000mg/kg for 45 days	In feed	No changes stated in abstract	lymphocyte percentage. After 45 days, significant increase in the erythrocyte number, leucocyte, haemoglobin rate, hematocrit and thrombocyte. "	Martins, M L; Moraes, F R; Miyazaki, D M; Brum, C D; Onaka, E M; Fenerick, J Jr; Bozzo, F R; (2002) Parasite 9 (2) 175-180		128
HOE 092 V (triazine derivative	G. groschaffi	no primary literature available	in vitro	10mg/l @3hrs	no primary literature available	Effective	no primary literature available	Cited in Schmahl G (1993) Bull Fr Pêche Piscic 328:74–81 reviewed in Schelkle B, Shinn A P, Peeler E, Cable J, (2009) Dis Aquat Org 86:65-96		129
HOE 092 V (triazine derivative	G. arcuatus	Gasterosteus aculeatus	in vivo and in vitro	2µg/l	water treatment	Not effective	Causes mortality in some or all hosts	Schmahl G (1993a) Parasitol Res 79:559–566 reviewed in Schelkle B, Shinn A P, Peeler E, Cable J, (2009) Dis Aquat Org 86:65-93		130
HOE 092 V (triazine derivative	G. arcuatus	Gasterosteus aculeatus	in vivo and in vitro	5µg/l	water treatment	Not effective	Causes mortality in some or all hosts	Schmahl G (1993a) Parasitol Res 79:559–566 reviewed in Schelkle B, Shinn A P, Peeler E, Cable J, (2009) Dis Aquat Org 86:65-94		131
HOE 092 V (triazine derivative	G. arcuatus	Gasterosteus aculeatus	in vivo and in vitro	10µg/l	water treatment	Effective after 4hrs	Causes mortality in some or all hosts	Schmahl G (1993a) Parasitol Res 79:559–566 reviewed in Schelkle B, Shinn A P, Peeler E, Cable J, (2009) Dis Aquat Org 86:65-95		132
HOE 092 V (triazine derivative	G. arcuatus	Gasterosteus aculeatus	in vivo and in vitro	15µg/l	water treatment	Effective after 1hrs	Causes mortality in some or all hosts	Schmahl G (1993) Parasitol Res 79:559–566 reviewed in Schelkle B, Shinn A P, Peeler E, Cable J, (2009) Dis Aquat Org 86:65-96		133
Host mucus	Gyrodactylus salaris	Salmo salar	in vitro	1:10 mucus:Water	Water Treatment	50% parasite death within 1hr	No adverse effects detected	Harris, P D; Soleng, A; Bakke, T A (1998) Parasitology 117 (02) 137-143		134
Host serum	Gyrodactylus salaris	Salmo salar	in vitro	1:1000 Serum:Water	Water treatment	50% survival in >180 min (indistinguishable from control)	No adverse effects detected	Harris, P D; Soleng, A; Bakke, T A (1998) Parasitology 117 (02) 137-143		135
Host serum	Gyrodactylus salaris	Salmo salar	in vitro	1:200 Serum:Water	Water treatment	50% parasite death within 1hr	No adverse effects detected	Harris, P D; Soleng, A; Bakke, T A (1998) Parasitology 117 (02) 137-143		136
Host serum	Gyrodactylus salaris	Salmo salar	in vitro	1:100 Serum:Water	Water treatment	50% parasite death within 15 min	No adverse effects detected	Harris, P D; Soleng, A; Bakke, T A (1998) Parasitology 117 (02) 137-143		137
Host serum	Gyrodactylus salaris	Salmo salar	in vitro	1:50 Serum:Water	Water treatment	50% parasite death within 8min	No adverse effects detected	Harris, P D; Soleng, A; Bakke, T A (1998) Parasitology 117 (02) 137-143		138
Host serum	Gyrodactylus salaris	Salmo salar	in vitro	1:20 Serum:Water	Water treatment	50% parasite death within 6min	No adverse effects detected	Harris, P D; Soleng, A; Bakke, T A (1998) Parasitology 117 (02) 137-143		139
Host serum	Gyrodactylus salaris	Salmo salar	in vitro	1:10 Serum:Water	Water treatment	50% parasite death within <5min	No adverse effects detected	Harris, P D; Soleng, A; Bakke, T A (1998) Parasitology 117 (02) 137-143		140
Hydrogen peroxide	Monogeneans	All	In vivo	300-560mg/l for 10 min	water treatment	Recommended treatment	Some fishes may be intolerant of such high doses, so hydrogen peroxide should be used with extreme caution.	Reed, P; Francis-Floyd, R; Klinger, R; Petty, D (2009) Monogenean Parasites of Fish		141
Hydrogen peroxide	Gyrodactylus sp.	Oncorhynchus mykiss	in vivo	170mg/l 3*30min over 5d	Water treatment	100% effective	Causes mortality in some or all hosts	Rach JJ, Gaikowski MP, Ramsay RT (2000) J Aquat Anim Health 12:267–273 reviewed in Schelkle B, Shinn A P, Peeler E, Cable J, (2009) Dis Aquat Org 86:65-96		142
Hydrogen peroxide	Gyrodactylus sp.	Oncorhynchus mykiss	in vivo	280mg/l 3*30min over 5d	Water treatment	100% effective	Causes mortality in some or all hosts	Rach JJ, Gaikowski MP, Ramsay RT (2000) J Aquat Anim Health 12:267–273 reviewed in Schelkle B, Shinn A P, Peeler E, Cable J, (2009) Dis Aquat Org 86:65-97		143
Hydrogen peroxide	Gyrodactylus sp.	Oncorhynchus mykiss	in vivo	560mg/l 3*30min over 5d	Water treatment	100% effective	Causes mortality in some or all hosts	Rach JJ, Gaikowski MP, Ramsay RT (2000) J Aquat Anim Health 12:267–273 reviewed in Schelkle B, Shinn A P, Peeler E, Cable J, (2009) Dis Aquat Org 86:65-98		144
Hydrogen peroxide	Gyrodactylus sp.	Xiphophorus helleri	in vivo	3mg/l @1hr	Water treatment	Not effective	Causes mortality in some or all hosts	Russo R, Curtis EW, Yanong RPE (2007) J Aquat Anim Health 19:121–127 reviewed in Schelkle B, Shinn A P, Peeler E, Cable J, (2009) Dis Aquat Org 86:65-98		145
Hydrogen peroxide	Gyrodactylus sp.	Xiphophorus helleri	in vivo	6mg/l @1hr	Water treatment	Not effective	Causes mortality in some or all hosts	Russo R, Curtis EW, Yanong RPE (2007) J Aquat Anim Health 19:121–127 reviewed in Schelkle B, Shinn A P, Peeler E, Cable J, (2009) Dis Aquat Org 86:65-99		146
Hydrogen peroxide	Gyrodactylus sp.	Xiphophorus helleri	in vivo	11mg/l @1hr	Water treatment	Not effective	Causes mortality in some or all hosts	Russo R, Curtis EW, Yanong RPE (2007) J Aquat Anim Health 19:121–127 reviewed in Schelkle B, Shinn A P, Peeler E, Cable J, (2009) Dis Aquat Org 86:65-100		147
Hydrogen peroxide	Gyrodactylus sp.	Xiphophorus helleri	in vivo	16mg/l @1hr	Water treatment	Not effective	Causes mortality in some or all hosts	Russo R, Curtis EW, Yanong RPE (2007) J Aquat Anim Health 19:121–127 reviewed in Schelkle B, Shinn A P, Peeler E, Cable J, (2009) Dis Aquat Org 86:65-101		148
Hydrogen peroxide	Zeuxapta seriolae	Seriola lalandi	in vivo	300mg/l	Water Treatment	elimination from gill sections	significant effects on plasma lactae , osmolality and blood pH. "Accute effects on fish health but magnitude and extent of effects much less than caused by chronic Z. seriolae"	Mansell, B.; Powell, M D.; Ernst, I; Nowak, B F (1938) Journal of Fish Diseases 5 253-262		149
Hyposalinity	Neobenedenia melleni	Marine fish	in vivo	15g/l salinity or less for two days	Water treatment	eliminates juveniles and adults	some fish species may not tolerate low salinity.	Reed, P; Francis-Floyd, R; Klinger, R; Petty, D (2009) Monogenean Parasites of Fish		150
Increased salinity	Gyrodactylus turnbilli	Guppies	in vivo	25g/l @15min	Water treatment	100% elimination		Reed, P; Francis-Floyd, R; Klinger, R; Petty, D (2009) Monogenean Parasites of Fish	1	151
Increased salinity	G. bulatarudis	Guppies	in vivo	25g/l @15min	Water treatment	72% elimination		Reed, P; Francis-Floyd, R; Klinger, R; Petty, D (2009) Monogenean Parasites of Fish	1	152
Iron	G. salaris	Salmo salar	in vivo	25µg/l continious exposure until recovery/death	water treatment	Not effective	Causes mortality in some or all hosts	Poléo ABS, Schjolden J, Hansen H, Bakke TA, Mo TA, Rosseland BO, Lydersen E (2004) Parasitology 128:169–177 reviewed in Schelkle B, Shinn A P, Peeler E, Cable J, (2009) Dis Aquat Org 86:65-103		153
Iron	G. salaris	Salmo salar	in vivo	50µg/l continious exposure until recovery/death	water treatment	Not effective	Causes mortality in some or all hosts	Poléo ABS, Schjolden J, Hansen H, Bakke TA, Mo TA, Rosseland BO, Lydersen E (2004) Parasitology 128:169–177 reviewed in Schelkle B, Shinn A P, Peeler E, Cable J, (2009) Dis Aquat Org 86:65-104		154
Iron	G. salaris	Salmo salar	in vivo	100µg/l continious exposure until recovery/death	water treatment	Not effective	Causes mortality in some or all hosts	Poléo ABS, Schjolden J, Hansen H, Bakke TA, Mo TA, Rosseland BO, Lydersen E (2004) Parasitology 128:169–177 reviewed in Schelkle B, Shinn A P, Peeler E, Cable J, (2009) Dis Aquat Org 86:65-105		155
Iron	G. salaris	Salmo salar	in vivo	200µg/l continious exposure until recovery/death	water treatment	Not effective	Causes mortality in some or all hosts	Poléo ABS, Schjolden J, Hansen H, Bakke TA, Mo TA, Rosseland BO, Lydersen E (2004) Parasitology 128:169–177 reviewed in Schelkle B, Shinn A P, Peeler E, Cable J, (2009) Dis Aquat Org 86:65-106		156
Ivermectin	Gyrodactylus sp		in vitro	0.031mg /l for 1hr	Water Treatment	100% death 0f 8 in sample	Causes fish death within minutes at this conc	Santamarina, M. T.; Tojo, J; Ubeira, F. M.; Quinteiro P.; Sanmartin M. L. (1991) Diseases of Aquatic Organisms 10:39-43		157
Ivermectin	Gyrodactylus sp		in vitro	0.031mg /l for 30 min	Water Treatment	50% death of 8	Causes fish death within minutes at this conc	Santamarina, M. T.; Tojo, J; Ubeira, F. M.; Quinteiro P.; Sanmartin M. L. (1991) Diseases of Aquatic Organisms 10:39-43		158
Ivermectin (Ivomec)	G. salaris	Oncorhynchus mykiss	in vivo	0.031mg/l @3hrs	Water treatment		100% host mortality	Santamarina MT, Tojo J, Ubeira FM, Quinteiro P, Sanmartín ML (1991) Dis Aquat Org 10:39–44 reviewed in Schelkle B, Shinn A P, Peeler E, Cable J, (2009) Dis Aquat Org 86:65-101		159
Ivermectin (Ivomec)	G. salaris	Oncorhynchus mykiss	in vivo	0.1mg/l @3hrs	Water treatment	96% effective	Signs of toxicity	Tojo J, Santamarina MT, Ubeira FM, Estevez J, Leiro J, Sanmartin ML (1993) Bull Eur Assoc Fish Pathol 13:45–48 reviewed in Schelkle B, Shinn A P, Peeler E, Cable J, (2009) Dis Aquat Org 86:65-84		160
Ivermectin + clorsulon	Gyrodactylus sp		in vitro	6.25+6.25mg /l for 1hr	Water Treatment	100% death 0f 8	N/A	Santamarina, M. T.; Tojo, J; Ubeira, F. M.; Quinteiro P.; Sanmartin M. L. (1991) Diseases of Aquatic Organisms 10:39-43		161
Ivermectin + clorsulon	Gyrodactylus sp		in vitro	25+250g /l for 30 min	Water Treatment	100% death 0f 8	N/A	Santamarina, M. T.; Tojo, J; Ubeira, F. M.; Quinteiro P.; Sanmartin M. L. (1991) Diseases of Aquatic Organisms 10:39-43		162
Ivermectin + clorsulon	Gyrodactylus sp	Rainbow Trout	In vivo	0.05+0.5mg/l for 3hrs	Water Treatment	100% reduction	Toxic to host	Santamarina, M. T.; Tojo, J; Ubeira, F. M.; Quinteiro P.; Sanmartin M. L. (1991) Diseases of Aquatic Organisms 10:39-43		163
Ivermectin + clorsulon	Gyrodactylus sp	Rainbow Trout	In vivo	0.025+0.25mg/l for 3hrs	Water Treatment	59.3% reduction	No adverse effects detected	Santamarina, M. T.; Tojo, J; Ubeira, F. M.; Quinteiro P.; Sanmartin M. L. (1991) Diseases of Aquatic Organisms 10:39-43		164
Ivermectin + clorsulon (Ivomec-F)	G. salaris	Oncorhynchus mykiss	In vivo and in vitro	0.025 mg/l @3hrs	Water treatment	59% effective	Signs of toxicity	Santamarina MT, Tojo J, Ubeira FM, Quinteiro P, Sanmartín ML (1991) Dis Aquat Org 10:39–44 reviewed in Schelkle B, Shinn A P, Peeler E, Cable J, (2009) Dis Aquat Org 86:65-101		165
Ivermectin + clorsulon (Ivomec-F)	G. salaris	Oncorhynchus mykiss	In vivo and in vitro	0.25 mg/l @3hrs	Water treatment	59% effective	Signs of toxicity	Santamarina MT, Tojo J, Ubeira FM, Quinteiro P, Sanmartín ML (1991) Dis Aquat Org 10:39–44 reviewed in Schelkle B, Shinn A P, Peeler E, Cable J, (2009) Dis Aquat Org 86:65-101		166
Ivermectin + clorsulon (Ivomec-F)	G. salaris	Oncorhynchus mykiss	In vivo and in vitro	0.05 mg/l @3hrs	Water treatment	100% effective	Signs of toxicity	Santamarina MT, Tojo J, Ubeira FM, Quinteiro P, Sanmartín ML (1991) Dis Aquat Org 10:39–44 reviewed in Schelkle B, Shinn A P, Peeler E, Cable J, (2009) Dis Aquat Org 86:65-101		167
Ivermectin + clorsulon (Ivomec-F)	G. salaris	Oncorhynchus mykiss	In vivo and in vitro	0.5 mg/l @3hrs	Water treatment	100% effective	Signs of toxicity	Santamarina MT, Tojo J, Ubeira FM, Quinteiro P, Sanmartín ML (1991) Dis Aquat Org 10:39–44 reviewed in Schelkle B, Shinn A P, Peeler E, Cable J, (2009) Dis Aquat Org 86:65-101		168
Jazco's solution (K2Cr2O7+NH4OH)	Ancylodiscoides vistulensis	European catfish (Silurus glanis)	in vivo	100mg+62.5/l for 1min	Water Treatment	from several hundred to 2-5 with eradication in 16 of 20 fish	No adverse effects detected	Szekely , C.; Molnar, K (1990) Bulletin of the European Assoc of Firth Pathologists 10 (3):74-77	1	169
K2Cr2O6	Ancylodiscoides vistulensis	European catfish (Silurus glanis)	in vivo	100mg/l for 1 hr	Water Treatment	no effect after 3-4 days	No adverse effects detected	Szekely , C.; Molnar, K (1990) Bulletin of the European Assoc of Firth Pathologists 10 (3):74-77		170
K2Cr2O7	Ancylodiscoides vistulensis	European catfish (Silurus glanis)	in vivo	1000mg/l for 1 hr	Water Treatment	no effect after 3-4 days	No adverse effects detected	Szekely , C.; Molnar, K (1990) Bulletin of the European Assoc of Firth Pathologists 10 (3):74-77		171
Ketoconazole	G. salaris	Oncorhynchus mykiss	in vivo	200mg/l @3hrs	Water treatment	not effective	No adverse effects detected	Tojo J, Santamarina MT, Ubeira FM, Leiro J, Sanmartin ML (1993) Bull Eur Assoc Fish Pathol 13:79–82 reviewed in Schelkle B, Shinn A P, Peeler E, Cable J, (2009) Dis Aquat Org 86:65-80		172
Levamisole	Gyrodactylus sp	Oncorhynchus mykiss	In vivo	40g/kg for 10days 2% of total body weight	in feed	ineffective for treatment	No adverse effects detected	Tojo, J L; Santamarina, M T(1998) Diseases of Aquatic Organisms 33 187-193		173
Levamisole hydrochloride	Gyrodactylus sp.	Oncorhynchus mykiss	in vivo	40g/kg	in feed	not effective	No adverse effects detected	Tojo JL, SantamarinaMT(1998) Dis Aquat Org 33:187–193 reviewed in Schelkle B, Shinn A P, Peeler E, Cable J, (2009) Dis Aquat Org 86:65-83		174
Levamisole hydrochloride	G. aculeati	Gasterosteus aculeatus	in vivo	10µg/l up to 120min	Water treatment	Decrease of parasite burden	Causes mortality in some or all hosts	Schmahl G, Taraschewski H (1987) Parasitol Res 73:341–351 reviewed in Schelkle B, Shinn A P, Peeler E, Cable J, (2009) Dis Aquat Org 86:65-80		175
Levamisole hydrochloride	G. aculeati	Gasterosteus aculeatus	in vivo	20µg/l up to 120min	Water treatment	Decrease of parasite burden	Causes mortality in some or all hosts	Schmahl G, Taraschewski H (1987) Parasitol Res 73:341–351 reviewed in Schelkle B, Shinn A P, Peeler E, Cable J, (2009) Dis Aquat Org 86:65-81		176
Levamisole hydrochloride	G. aculeati	Gasterosteus aculeatus	in vivo	50µg/l up to 120min	Water treatment	Decrease of parasite burden	Causes mortality in some or all hosts	Schmahl G, Taraschewski H (1987) Parasitol Res 73:341–351 reviewed in Schelkle B, Shinn A P, Peeler E, Cable J, (2009) Dis Aquat Org 86:65-82		177
Levamisole hydrochloride	G. aculeati	Gasterosteus aculeatus	in vivo	100µg/l up to 120min	Water treatment	Decrease of parasite burden	Causes mortality in some or all hosts	Schmahl G, Taraschewski H (1987) Parasitol Res 73:341–351 reviewed in Schelkle B, Shinn A P, Peeler E, Cable J, (2009) Dis Aquat Org 86:65-83		178
Levamisole hydrochloride	Gyrodactylus sp		in vitro	100mg/l for 1hr	Water Treatment	100% death of 8	N/A	Santamarina, M. T.; Tojo, J; Ubeira, F. M.; Quinteiro P.; Sanmartin M. L. (1991) Diseases of Aquatic Organisms 10:39-43		179
Levamisole hydrochloride	Gyrodactylus sp		in vitro	100mg/l for 30 min	Water Treatment	25% death of 8	N/A	Santamarina, M. T.; Tojo, J; Ubeira, F. M.; Quinteiro P.; Sanmartin M. L. (1991) Diseases of Aquatic Organisms 10:39-43		180
Levamisole hydrochloride	Gyrodactylus sp		in vitro	50mg/l for 1hr	Water Treatment	63% death of 8	N/A	Santamarina, M. T.; Tojo, J; Ubeira, F. M.; Quinteiro P.; Sanmartin M. L. (1991) Diseases of Aquatic Organisms 10:39-43		181
Levamisole hydrochloride	Gyrodactylus sp	Rainbow Trout	In vivo	100mg/l for 3hrs	Water Treatment	0% reduction	No adverse effects detected	Santamarina, M. T.; Tojo, J; Ubeira, F. M.; Quinteiro P.; Sanmartin M. L. (1991) Diseases of Aquatic Organisms 10:39-43		182
Levamisole hydrochloride (Citarin-L)	G. salaris	Oncorhynchus mykiss	In vivo and in vitro	100mg/l	Water treatment	not effective	No adverse effects detected	Santamarina MT, Tojo J, Ubeira FM, Quinteiro P, Sanmartín ML (1991) Dis Aquat Org 10:39–44 reviewed in Schelkle B, Shinn A P, Peeler E, Cable J, (2009) Dis Aquat Org 86:65-101		183
Levamisole-HCl	Diplozoon paradoxum	Chub (Squalius cephalus)/Breams (Abramis brama)	in vitro	10µg/ml @ 90 min	Water treatment	Effective treatment	No adverse effects detected	Schmahl G, Taraschewski H (1987) Parasitology Research 73:341-351	1	184
Levamisole-HCl	Gyrodactylus aculeati	Sticklebacks (Gasterosteus aculeatus)	in vivo	20-50µg/ml @ 120min	Water treatment	Effective treatment	No adverse effects detected	Schmahl G, Taraschewski H (1987) Parasitology Research 73:341-355	1	185
Levamisole-HCl	Gyrodactylus sp			50mg/l @ 120 min	Water treatment	Suggested treatment	No adverse effects detected	Schmahl G, Taraschewski H (1987) Parasitology Research 73:341-358	1	186
Levarnisole	Ancylodiscoides vistulensis	European catfish (Silurus glanis)	in vivo	20mg/l for 4.5hr	Water Treatment	N/A	100% mortality during treatment	Szekely , C.; Molnar, K (1990) Bulletin of the European Assoc of Firth Pathologists 10 (3):74-77		187
Levarnisole	Ancylodiscoides vistulensis	European catfish (Silurus glanis)	in vivo	50mg/l for 10min	Water Treatment	no effect after 3-4 days	10% mortality	Szekely , C.; Molnar, K (1990) Bulletin of the European Assoc of Firth Pathologists 10 (3):74-77		188
Lindera aggregata methanol extract	Dactylogyrus intermedius	Goldfish (Carassius auratus)	In vivo	EC50 17.1 @48 hr 100% death 60mg/l	Water Treatment	EC50 17.1 @48 hr 100% death 60mg/l	LC50 88.7 mg/l	Ji J, Lu C, Kang Y, Wang G X, Chen P (2012) Parasitology Research 111 (1);97-104		189
Malachite green			in vivo and in vitro	0.5-0.8ppm for 1day or 0.015ppm for prolonged immersion		Recommended use	Highly toxic to fish: carcinogenic, mutagenic, chromosomal fractures, teratogenicity and respiratory toxicity.	Kou GH, Liu CI, Liu CK (1988) Pig Research Institute Taiwan, Miaoli (in Chinese), Liao C, Guo JJ, Su MS (1996) Proceedings of the meeting on the use of chemicals in aquaculture in Asia, 20–22 May 1996, Tigbauan, Iloilo. SEAFDEC, Philippines, p 193–206, Srivastava S, Sinha R, Roy D (2004). Aquat Toxicol 66:319–329 reviewed in Schelkle B, Shinn A P, Peeler E, Cable J, (2009) Dis Aquat Org 86:65-101		190
Malachite green & formalin	Putatively G. dactylus	Salmo salar, S. trutta trutta & S. t. lacustris	in vivo	4g/l & 0.2g/l	Farm study: rotation of treatments	Not effective	No adverse effects detected	Rintamäki-Kinnunen P, Valtonen ET (1996) . Int J Parasitol 26:723–732 reviewed in Schelkle B, Shinn A P, Peeler E, Cable J, (2009) Dis Aquat Org 86:65-92		191
Manganese	G. salaris	Salmo salar	in vivo	100µg/l continious exposure until recovery/death	water treatment	Not effective	No adverse effects detected	Poléo ABS, Schjolden J, Hansen H, Bakke TA, Mo TA, Rosseland BO, Lydersen E (2004) Parasitology 128:169–177 reviewed in Schelkle B, Shinn A P, Peeler E, Cable J, (2009) Dis Aquat Org 86:65-107		192
Manganese	G. salaris	Salmo salar	in vivo	200µg/l continious exposure until recovery/death	water treatment	Not effective	No adverse effects detected	Poléo ABS, Schjolden J, Hansen H, Bakke TA, Mo TA, Rosseland BO, Lydersen E (2004) Parasitology 128:169–177 reviewed in Schelkle B, Shinn A P, Peeler E, Cable J, (2009) Dis Aquat Org 86:65-108		193
Manganese	G. salaris	Salmo salar	in vivo	400µg/l continious exposure until recovery/death	water treatment	Not effective	No adverse effects detected	Poléo ABS, Schjolden J, Hansen H, Bakke TA, Mo TA, Rosseland BO, Lydersen E (2004) Parasitology 128:169–177 reviewed in Schelkle B, Shinn A P, Peeler E, Cable J, (2009) Dis Aquat Org 86:65-109		194
Manganese	G. salaris	Salmo salar	in vivo	800µg/l continious exposure until recovery/death	water treatment	Not effective	No adverse effects detected	Poléo ABS, Schjolden J, Hansen H, Bakke TA, Mo TA, Rosseland BO, Lydersen E (2004) Parasitology 128:169–177 reviewed in Schelkle B, Shinn A P, Peeler E, Cable J, (2009) Dis Aquat Org 86:65-110		195
Mebendazole	Microcotyle sabastis	Rockfish (Sebastes schlegelii)	In vivo	0.25 g /200 g for 10 days	In Feed	Significant Reduction in parasite number compared to control 19.11±11.10 to 19.90±6.56	No adverse effects detected	Ki Hong Kim, Eun Seok Choi (1998) Aquaculture 167 (1-2):115-121		196
Mebendazole	Microcotyle sabastis	Rockfish (Sebastes schlegelii)	In vivo	0.25 g /200 g for 20 days	In Feed	Significant Reduction in parasite number compared to control. Intensity; 19.11±11.10 to 11.70.90±6.40	No adverse effects detected	Ki Hong Kim, Eun Seok Choi (1998) Aquaculture 167 (1-2):115-121		197
Mebendazole	Gyrodactylus sp	Oncorhynchus mykiss	In vivo	40g/kg for 10days 2% of total body weight	in feed	ineffective for treatment	No adverse effects detected	Tojo, J L; Santamarina, M T(1998) Diseases of Aquatic Organisms 33 187-193		198
Mebendazole	Gyrodactylus sp	Oncorhynchus mykiss	in vivo	40g/kg @10d	in feed	Not effective	No adverse effects detected	Tojo JL, SantamarinaMT(1998) II: Gyrodactylus sp. Dis Aquat Org 33:187–193 reviewed in Schelkle B, Shinn A P, Peeler E, Cable J, (2009) Dis Aquat Org 86:65-83		199
Mebendazole	Microcotyle sabastis	Rockfish (Sebastes schlegelii)	In vivo	50 mg/kg BW	Intubation directly to stomach	No significant reduction	No adverse effects detected	Ki Hong Kim, Eun Seok Choi (1998) Aquaculture 167 (1-2):115-121		200
Mebendazole	Microcotyle sabastis	Rockfish (Sebastes schlegelii)	In vivo	100 mg/kg BW	Intubation directly to stomach	Significant Reduction in parasite number	No adverse effects detected	Ki Hong Kim, Eun Seok Choi (1998) Aquaculture 167 (1-2):115-121		201
Mebendazole	G. bulatarudis	no primary literature available	no primary literature available	1mg/l @24hr	no primary literature available	Effective	no primary literature available	Cited in Schmahl G (1993) Bull Fr Pêche Piscic 328:74–81 reviewed in Schelkle B, Shinn A P, Peeler E, Cable J, (2009) Dis Aquat Org 86:65-96		202
Mebendazole	G. elegans	no primary literature available	no primary literature available	0.01mg.1 @ 24hr	no primary literature available	Effective	no primary literature available	Cited in Schmahl G (1993) Bull Fr Pêche Piscic 328:74–81 reviewed in Schelkle B, Shinn A P, Peeler E, Cable J, (2009) Dis Aquat Org 86:65-97		203
Mebendazole	Gyrodactylus sp	Rainbow Trout	In vitro	15 mg/l@1hr	Water treatment	Not effective	N/A	Tojo J, Santamarina, M T,Ubeira F M, Esterves J, Sanmartin M L (1992) Diseases of Aquatic Organisms 12:185-196		204
Mebendazole	Gyrodactylus sp	Rainbow Trout	in vivo	100mg/l @3hrs	Water treatment	Not effective	No adverse effects detected	Tojo J, Santamarina, M T,Ubeira F M, Esterves J, Sanmartin M L (1992) Diseases of Aquatic Organisms 12:185-211		205
Mebendazole	Gyrodactylus sp	Rainbow Trout	in vivo	25mg/l @12hrs	Water treatment	95.45 % Reduction	No adverse effects detected	Tojo J, Santamarina, M T,Ubeira F M, Esterves J, Sanmartin M L (1992) Diseases of Aquatic Organisms 12:185-212	1	206
Mebendazole	G. elegans	Carrassius auratus	in vivo	0.1mg/l @24hrs	Water treatment	100% effective	No adverse effects detected	Goven BA, Amend DF (1982) J Fish Biol 20:373–378 reviewed in Schelkle B, Shinn A P, Peeler E, Cable J, (2009) Dis Aquat Org 86:65-101	1	207
Mebendazole	G. salaris	Oncorhynchus mykiss	In vivo and in vitro	25mg/l @12 hrs	Water treatment	95% effective	No adverse effects detected	Tojo J, Santamarina MT, Ubeira FM, Estevez J, Sanmartin ML (1992) Dis Aquat Org 12:185–189 reviewed in Schelkle B, Shinn A P, Peeler E, Cable J, (2009) Dis Aquat Org 86:65-83	1	208
Mebendazole	G. salaris	Oncorhynchus mykiss	In vivo and in vitro	100mg/l @3 hrs	Water treatment	Not effective	No adverse effects detected	Tojo J, Santamarina MT, Ubeira FM, Estevez J, Sanmartin ML (1992) Dis Aquat Org 12:185–189 reviewed in Schelkle B, Shinn A P, Peeler E, Cable J, (2009) Dis Aquat Org 86:65-83		209
Mebendazole	Pseudodactylogyrus bini	Common Eel (Anguilla anguilla)	In vivo	100mg/l for 10min	Water Treatment	Helmynth death, 6 days until disappearance, more effective if exposed to NaCl prior	No adverse effects detected	Szekey C., Molnar K. (1987) Journal of applied ichthyology 3 (4):183-186	1	210
Mebendazole	Pseudodactylogyrus anguillae	Common Eel (Anguilla anguilla)	In vivo	100mg/l for 10min	Water Treatment	Helmynth death, 6 days until disappearance, more effective if exposed to NaCl prior	No adverse effects detected	Szekey C., Molnar K. (1987) Journal of applied ichthyology 3 (4):183-186	1	211
Mebendazole	Pseudodactylogyrus bini	Common Eel (Anguilla anguilla)	In vivo	1mg/l for 24min	Water Treatment	Helmynth death, 6 days until disappearance, more effective if exposed to NaCl prior	No adverse effects detected	Szekey C., Molnar K. (1987) Journal of applied ichthyology 3 (4):183-186	1	212
Mebendazole	Pseudodactylogyrus anguillae	Common Eel (Anguilla anguilla)	In vivo	1mg/l for 24min	Water Treatment	Helmynth death, 6 days until disappearance, more effective if exposed to NaCl prior	No adverse effects detected	Szekey C., Molnar K. (1987) Journal of applied ichthyology 3 (4):183-186	1	213
Mebendazole	Ancylodiscoides vistulensis	European catfish (Silurus glanis)	in vivo	10mg/l for 4hr	Water Treatment	from severla hundred to 8-20 after 3-4 days	No adverse effects detected	Szekely , C.; Molnar, K (1990) Bulletin of the European Assoc of Firth Pathologists 10 (3):74-77	1	214
Mebendazole	Ancylodiscoides vistulensis	European catfish (Silurus glanis)	in vivo	10mg/l for 26hr	Water Treatment	from severla hundred to 5-20 after 3-4 days	Skin Lesions	Szekely , C.; Molnar, K (1990) Bulletin of the European Assoc of Firth Pathologists 10 (3):74-77	1	215
Mebendazole	Ancylodiscoides vistulensis	European catfish (Silurus glanis)	in vivo	100mg/l for 1.5hr	Water Treatment	from severla hundred to 80-100after 3-4 days	10% mortality	Szekely , C.; Molnar, K (1990) Bulletin of the European Assoc of Firth Pathologists 10 (3):74-77	1	216
Mebendazole	Microcotile sp.	Red Porgy (Pagrus pagrus)	in vivo	400ppm @1hr	Water Treatment	No effect after 24hrs on gills	No adverse effects detected	Katharios, P; Papandroulakis, N; Divanach,P: (2006) Aquaculture 251 (2-4) 167-171		217
Mebendazole & Trichlorfon	G. elegans	Crassius auratus	in vivo	0.1-0.4mg/l Meb & 0.46-1.8mg/l triclorfon	Water treatment in field test	100% effective	Causes mortality in some or all hosts	Goven BA, Amend DF (1982) J Fish Biol 20:373–378 reviewed in Schelkle B, Shinn A P, Peeler E, Cable J, (2009) Dis Aquat Org 86:65-101		218
Mebendazole & Trichlorfon	G. elegans	Carassius auratus, Astronotus ocellatus, Pterphyllum scalare, Poecela velifera & Trichogaster trichopterus	in vivo	0.5mg/l Meb & 2.3mg/l triclorfon @24hr	Water treatment in lab test	100% effective	Causes mortality in some or all hosts	Goven BA, Amend DF (1982) J Fish Biol 20:373–378 reviewed in Schelkle B, Shinn A P, Peeler E, Cable J, (2009) Dis Aquat Org 86:65-102		219
Meglumine (Glucantime)	G. salaris	Oncorhynchus mykiss	in vivo	200mg/l @3hrs	Water treatment	Not effective	No adverse effects detected	Tojo J, Santamarina MT, Ubeira FM, Leiro J, Sanmartin ML (1993) Bull Eur Assoc Fish Pathol 13:79–82reviewed in Schelkle B, Shinn A P, Peeler E, Cable J, (2009) Dis Aquat Org 86:65-80		220
Methylene blue				8-10ppm @1day 2ppm 3-5 day	Water treatment bath	Recommmended dose	Highly toxic to fish	Liao C, Guo JJ, Su MS (1996) Proceedings of the meeting on the use of chemicals in aquaculture in Asia, 20–22 May 1996, Tigbauan, Iloilo. SEAFDEC, Philippines, p 193–206, reviewed in Schelkle B, Shinn A P, Peeler E, Cable J, (2009) Dis Aquat Org 86:65-101		221
Metronidazole	Gyrodactylus sp	Oncorhynchus mykiss	In vivo	40g/kg for 10days 2% of total body weight	in feed	ineffective for treatment	No adverse effects detected	Tojo, J L; Santamarina, M T(1998) Diseases of Aquatic Organisms 33 187-193		222
Metronidazole	G. salaris	Oncorhynchus mykiss	in vivo	200mg/l @3hr	water treatment	not effective	No adverse effects detected	Tojo J, Santamarina MT, Ubeira FM, Leiro J, Sanmartin ML (1993a)Bull Eur Assoc Fish Pathol 13:79–82 reviewed in Schelkle B, Shinn A P, Peeler E, Cable J, (2009) Dis Aquat Org 86:65-101		223
Metronidazole (Flagyl)	Gyrodactylus sp.	Oncorhynchus mykiss	in vivo	40g/kg @10d	in feed	not effective	No adverse effects detected	Tojo JL, SantamarinaMT(1998) Dis Aquat Org 33:187–193 reviewed in Schelkle B, Shinn A P, Peeler E, Cable J, (2009) Dis Aquat Org 86:65-101		224
Naftalofos (Maretin)	G. salaris	Oncorhynchus mykiss	in vivo	20mg/l @3hrs	water treatment	not effective	No adverse effects detected	Tojo J, Santamarina MT, Ubeira FM, Estevez J, Leiro J, Sanmartin ML (1993) Bull Eur Assoc Fish Pathol 13:45–48 reviewed in Schelkle B, Shinn A P, Peeler E, Cable J, (2009) Dis Aquat Org 86:65-101		225
Netobimin	Gyrodactylus sp		in vitro	250 mg/l for 1hr	Water Treatment	0% death 0f 8	N/A	Santamarina, M. T.; Tojo, J; Ubeira, F. M.; Quinteiro P.; Sanmartin M. L. (1991) Diseases of Aquatic Organisms 10:39-43		226
Netobimin	Gyrodactylus sp	Rainbow Trout	In vivo	2mg/l for 3hrs	Water Treatment	0% reduction	No adverse effects detected	Santamarina, M. T.; Tojo, J; Ubeira, F. M.; Quinteiro P.; Sanmartin M. L. (1991) Diseases of Aquatic Organisms 10:39-43		227
Netobimin (Hepasil)	G. salaris	Oncorhynchus mykiss	In vivo and in vitro	2mg/l @3hrs	water treatment	not effective	No adverse effects detected	Santamarina MT, Tojo J, Ubeira FM, Quinteiro P, Sanmartín ML (1991) Dis Aquat Org 10:39–44 reviewed in Schelkle B, Shinn A P, Peeler E, Cable J, (2009) Dis Aquat Org 86:65-101		228
NH4OH	Ancylodiscoides vistulensis	European catfish (Silurus glanis)	in vivo	62.5 mg/l for 1 hr	Water Treatment	from several hundred to 2-6 after 3-4 days with eradication in 17 fish	No adverse effects detected	Szekely , C.; Molnar, K (1990) Bulletin of the European Assoc of Firth Pathologists 10 (3):74-77	1	229
Niclofolan	Gyrodactylus sp		in vitro	0.12mg/l for 1hr	Water Treatment	100% death of 8	N/A	Santamarina, M. T.; Tojo, J; Ubeira, F. M.; Quinteiro P.; Sanmartin M. L. (1991) Diseases of Aquatic Organisms 10:39-43		230
Niclofolan	Gyrodactylus sp		in vitro	0.12mg/l for 30 min	Water Treatment	100% death of 8	N/A	Santamarina, M. T.; Tojo, J; Ubeira, F. M.; Quinteiro P.; Sanmartin M. L. (1991) Diseases of Aquatic Organisms 10:39-43		231
Niclofolan	Gyrodactylus sp	Rainbow Trout	In vivo	0.2mg/l for 3hrs	Water Treatment	100% reduction	Total fish death	Santamarina, M. T.; Tojo, J; Ubeira, F. M.; Quinteiro P.; Sanmartin M. L. (1991) Diseases of Aquatic Organisms 10:39-43		232
Niclofolan	Gyrodactylus sp	Rainbow Trout	In vivo	0.05mg/l for 3hrs	Water Treatment	99.3% reduction	Total fish death	Santamarina, M. T.; Tojo, J; Ubeira, F. M.; Quinteiro P.; Sanmartin M. L. (1991) Diseases of Aquatic Organisms 10:39-43		233
Niclofolan	Gyrodactylus sp	Rainbow Trout	In vivo	0.025mg/l for 3hrs	Water Treatment	90.8% reduction	No adverse effects detected	Santamarina, M. T.; Tojo, J; Ubeira, F. M.; Quinteiro P.; Sanmartin M. L. (1991) Diseases of Aquatic Organisms 10:39-43	1	234
Niclofolan (Bilevon)	G. salaris	Oncorhynchus mykiss	In vivo and in vitro	0.025mg/l for 3hrs	Water treatment	91% effective	Causes mortality in some or all hosts	Santamarina MT, Tojo J, Ubeira FM, Quinteiro P, Sanmartín ML (1991) Dis Aquat Org 10:39–44 reviewed in Schelkle B, Shinn A P, Peeler E, Cable J, (2009) Dis Aquat Org 86:65-102		235
Niclofolan (Bilevon)	G. salaris	Oncorhynchus mykiss	In vivo and in vitro	0.05mg/l for 3hrs	Water treatment	100% effective	All host fish dead	Santamarina MT, Tojo J, Ubeira FM, Quinteiro P, Sanmartín ML (1991) Dis Aquat Org 10:39–44 reviewed in Schelkle B, Shinn A P, Peeler E, Cable J, (2009) Dis Aquat Org 86:65-103		236
Niclofolan (Bilevon)	G. salaris	Oncorhynchus mykiss	In vivo and in vitro	0.2mg/l for 3hrs	Water treatment	100% effective	All host fish dead	Santamarina MT, Tojo J, Ubeira FM, Quinteiro P, Sanmartín ML (1991) Dis Aquat Org 10:39–44 reviewed in Schelkle B, Shinn A P, Peeler E, Cable J, (2009) Dis Aquat Org 86:65-104		237
Niclosamide	Gyrodactylus sp	Oncorhynchus mykiss	In vivo	40g/kg for 10days 2% of total body weight	in feed	ineffective for treatment although most observed monogeneans were dead or immobile	drug reduced food consumption	Tojo, J L; Santamarina, M T(1998) Diseases of Aquatic Organisms 33 187-193		238
Niclosamide	Diplozoon paradoxum	Chub (Squalius cephalus)/Breams (Abramis brama)	in vitro	0.2µg/ml @ 45 min	Water treatment	Effective treatment	No adverse effects detected	Schmahl G, Taraschewski H (1987) Parasitology Research 73:341-352		239
Niclosamide	G. aculeati	Gasterosteus aculeatus	In vivo	0.05µg/l	Water treatment	Reduction of parasite burden	No adverse effects detected	Schmahl G, Taraschewski H (1987) Parasitol Res 73:341–351 reviewed in Schelkle B, Shinn A P, Peeler E, Cable J, (2009) Dis Aquat Org 86:65-104		240
Niclosamide	G. aculeati	Gasterosteus aculeatus	In vivo	0.075µg/l	Water treatment	Reduction of parasite burden	No adverse effects detected	Schmahl G, Taraschewski H (1987) Parasitol Res 73:341–351 reviewed in Schelkle B, Shinn A P, Peeler E, Cable J, (2009) Dis Aquat Org 86:65-105		241
Niclosamide	G. aculeati	Gasterosteus aculeatus	In vivo	0.1µg/l	Water treatment	Reduction of parasite burden	No adverse effects detected	Schmahl G, Taraschewski H (1987) Parasitol Res 73:341–351 reviewed in Schelkle B, Shinn A P, Peeler E, Cable J, (2009) Dis Aquat Org 86:65-106		242
Niclosamide	Gyrodactylus aculeati	Sticklebacks (Gasterosteus aculeatus)	in vivo	0.075-0.1µg/ml @ 90min	Water treatment	Effective treatment	No adverse effects detected	Schmahl G, Taraschewski H (1987) Parasitology Research 73:341-354		243
Niclosamide	Gyrodactylus sp			0.1mg/l @ 90 min	Water treatment	Suggested treatment	No adverse effects detected	Schmahl G, Taraschewski H (1987) Parasitology Research 73:341-357		244
Niclosamide (Fugotenil)	G. salaris	Oncorhynchus mykiss	In vivo	1.5mg/l for 3hrs	Water treatment	100% effective	Signs of toxicity	Tojo J, Santamarina MT, Ubeira FM, Estevez J, Leiro J, Sanmartin ML (1993b) Bull Eur Assoc Fish Pathol 13:45–48 reviewed in Schelkle B, Shinn A P, Peeler E, Cable J, (2009) Dis Aquat Org 86:65-104		245
Niclosamide (Fugotenil)	G. salaris	Oncorhynchus mykiss	In vivo	6mg/l for 3hrs	Water treatment	100% effective	Signs of toxicity	Tojo J, Santamarina MT, Ubeira FM, Estevez J, Leiro J, Sanmartin ML (1993b) Bull Eur Assoc Fish Pathol 13:45–48 reviewed in Schelkle B, Shinn A P, Peeler E, Cable J, (2009) Dis Aquat Org 86:65-105		246
Niclosamide (Fugotenil)	G. salaris	Oncorhynchus mykiss	In vivo	40g/kg for 10days	Water treatment	Not 100% effective	No adverse effects detected	Tojo JL, SantamarinaMT(1998) Gyrodactylus sp. Dis Aquat Org 33:187–193 reviewed in Schelkle B, Shinn A P, Peeler E, Cable J, (2009) Dis Aquat Org 86:65-105		247
Niridazole (Ambilhar)	G. salaris	Oncorhynchus mykiss	In vivo	100mg/l @3hrs	Water treatment	Not effective	No adverse effects detected	Tojo J, Santamarina MT, Ubeira FM, Estevez J, Leiro J, Sanmartin ML (1993b) Bull Eur Assoc Fish Pathol 13:45–48 reviewed in Schelkle B, Shinn A P, Peeler E, Cable J, (2009) Dis Aquat Org 86:65-105		248
Niridazole (Ambilhar)	G. salaris	Oncorhynchus mykiss	In vivo	200mg/l @3hrs	Water treatment	100% effective	No adverse effects detected	Tojo J, Santamarina MT, Ubeira FM, Estevez J, Leiro J, Sanmartin ML (1993b) Bull Eur Assoc Fish Pathol 13:45–48 reviewed in Schelkle B, Shinn A P, Peeler E, Cable J, (2009) Dis Aquat Org 86:65-106	1	249
Niroscanate (Lipatol 500)	Gyrodactylus sp.	Oncorhynchus mykiss	in vivo	40g/kg for 10d	Water treatment	100% effectiveness	No adverse effects detected	Tojo JL, SantamarinaMT(1998) Dis Aquat Org 33:187–193 reviewed in Schelkle B, Shinn A P, Peeler E, Cable J, (2009) Dis Aquat Org 86:65-83	1	250
Niroscanate (Lipatol 500)	Gyrodactylus sp.	Oncorhynchus mykiss	in vivo	6.25g/kg for 2d	Water treatment	100% effectiveness	No adverse effects detected	Tojo JL, SantamarinaMT(1998) Dis Aquat Org 33:187–193 reviewed in Schelkle B, Shinn A P, Peeler E, Cable J, (2009) Dis Aquat Org 86:65-84	1	251
Niroscanate (Lipatol 500)	Gyrodactylus sp.	Oncorhynchus mykiss	in vivo	0.63g/kg for 1d	Water treatment	100% effectiveness	No adverse effects detected	Tojo JL, SantamarinaMT(1998) Dis Aquat Org 33:187–193 reviewed in Schelkle B, Shinn A P, Peeler E, Cable J, (2009) Dis Aquat Org 86:65-85	1	252
Niroscanate (Lipatol 500)	Gyrodactylus sp.	Oncorhynchus mykiss	in vivo	6.25g/kg for 1d	Water treatment	100% effectiveness	No adverse effects detected	Tojo JL, SantamarinaMT(1998) Dis Aquat Org 33:187–193 reviewed in Schelkle B, Shinn A P, Peeler E, Cable J, (2009) Dis Aquat Org 86:65-86	1	253
Nitrocanate (Lopatol)	G. salaris	Oncorhynchus mykiss	In vivo and in vitro	0.04mg/l for 3hrs	Water treatment	99% effective	No adverse effects detected	Santamarina MT, Tojo J, Ubeira FM, Quinteiro P, Sanmartín ML (1991) Dis Aquat Org 10:39–44 reviewed in Schelkle B, Shinn A P, Peeler E, Cable J, (2009) Dis Aquat Org 86:65-101	1	254
Nitrocanate (Lopatol)	G. salaris	Oncorhynchus mykiss	In vivo and in vitro	0.07mg/l for 3hrs	Water treatment	100% effective	No adverse effects detected	Santamarina MT, Tojo J, Ubeira FM, Quinteiro P, Sanmartín ML (1991) Dis Aquat Org 10:39–44 reviewed in Schelkle B, Shinn A P, Peeler E, Cable J, (2009) Dis Aquat Org 86:65-101	1	255
Nitrocanate (Lopatol)	G. salaris	Oncorhynchus mykiss	In vivo and in vitro	156.25mg/l for 3hrs	Water treatment	100% effective	No adverse effects detected	Santamarina MT, Tojo J, Ubeira FM, Quinteiro P, Sanmartín ML (1991) Dis Aquat Org 10:39–44 reviewed in Schelkle B, Shinn A P, Peeler E, Cable J, (2009) Dis Aquat Org 86:65-101	1	256
Nitroscanate	Gyrodactylus sp		in vitro	156.25mg/l for 1hr	Water Treatment	50% death of 8	N/A	Santamarina, M. T.; Tojo, J; Ubeira, F. M.; Quinteiro P.; Sanmartin M. L. (1991) Diseases of Aquatic Organisms 10:39-43		257
Nitroscanate	Gyrodactylus sp		in vitro	156.25mg/l for 30min	Water Treatment	50% death of 8	N/A	Santamarina, M. T.; Tojo, J; Ubeira, F. M.; Quinteiro P.; Sanmartin M. L. (1991) Diseases of Aquatic Organisms 10:39-43		258
Nitroscanate	Gyrodactylus sp	Rainbow Trout	In vivo	156.25mg/l for 3hrs	Water Treatment	100% reduction	No adverse effects detected	Santamarina, M. T.; Tojo, J; Ubeira, F. M.; Quinteiro P.; Sanmartin M. L. (1991) Diseases of Aquatic Organisms 10:39-43	1	259
Nitroscanate	Gyrodactylus sp	Rainbow Trout	In vivo	0.07mg/l for 3hrs	Water Treatment	100% reduction	No adverse effects detected	Santamarina, M. T.; Tojo, J; Ubeira, F. M.; Quinteiro P.; Sanmartin M. L. (1991) Diseases of Aquatic Organisms 10:39-43	1	260
Nitroscanate	Gyrodactylus sp	Rainbow Trout	In vivo	0.04mg/l for 3hrs	Water Treatment	99.2% reduction	No adverse effects detected	Santamarina, M. T.; Tojo, J; Ubeira, F. M.; Quinteiro P.; Sanmartin M. L. (1991) Diseases of Aquatic Organisms 10:39-43	1	261
Nitroscantae	Gyrodactylus sp	Oncorhynchus mykiss	In vivo	40g/kg for 10days 2% of total body weight	in feed	no parasites present	No adverse effects detected	Tojo, J L; Santamarina, M T(1998) Diseases of Aquatic Organisms 33 187-193		262
Nitroscantae	Gyrodactylus sp	Oncorhynchus mykiss	In vivo	6.25g/kg for 2 days 2% of total body weight	in feed	no parasites present	No adverse effects detected	Tojo, J L; Santamarina, M T(1998) Diseases of Aquatic Organisms 33 187-193		263
Nitroscantae	Gyrodactylus sp	Oncorhynchus mykiss	In vivo	6.25g/kg for 1 days 2% of total body weight	in feed	no parasites present	No adverse effects detected	Tojo, J L; Santamarina, M T(1998) Diseases of Aquatic Organisms 33 187-193		264
Nitroscantae	Gyrodactylus sp	Oncorhynchus mykiss	In vivo	0.62g/kg for 1days 2% of total body weight	in feed	no parasites present	No adverse effects detected	Tojo, J L; Santamarina, M T(1998) Diseases of Aquatic Organisms 33 187-193		265
Nitroxynil	Gyrodactylus sp	Oncorhynchus mykiss	In vivo	40g/kg for 10days 2% of total body weight	in feed	ineffective for treatment	No adverse effects detected	Tojo, J L; Santamarina, M T(1998) Diseases of Aquatic Organisms 33 187-193		266
Nitroxynil	Gyrodactylus sp	Oncorhynchus mykiss	in vivo	40g/kg @10d	in feed	not effective	No adverse effects detected	Tojo JL, SantamarinaMT(1998) Dis Aquat Org 33:187–193 reviewed in Schelkle B, Shinn A P, Peeler E, Cable J, (2009) Dis Aquat Org 86:65-86		267
Nitroxynil (Distomicine)	G. salaris	Oncorhynchus mykiss	in vivo	30mg/l @3hr	water treatment	not effective	Signs of toxicity	Tojo J, Santamarina MT, Ubeira FM, Estevez J, Leiro J, Sanmartin ML (1993b) Bull Eur Assoc Fish Pathol 13:45–48 reviewed in Schelkle B, Shinn A P, Peeler E, Cable J, (2009) Dis Aquat Org 86:65-104		268
Nitroxynil (Distomicine)	G. salaris	Oncorhynchus mykiss	in vivo	50mg/l @3hr	water treatment	100% effective	Signs of toxicity	Tojo J, Santamarina MT, Ubeira FM, Estevez J, Leiro J, Sanmartin ML (1993b) Bull Eur Assoc Fish Pathol 13:45–48 reviewed in Schelkle B, Shinn A P, Peeler E, Cable J, (2009) Dis Aquat Org 86:65-104		269
Noclosamide	Pseudodactylogyrus Spp	Common Eel (Anguilla anguilla)	in vivo	1 mg/l for 24hr	Water Treatment	Effective at eraticating parasites	36% mortality	Buchmann, K: Szekely, C; Bjerregaard, J (1990) Bulletin of the European Association of Fith Pathologists 3 (1); 14-17		270
Osthol	Dactylogyrus intermedius	Goldfish (Carassius auratus)	in vivo	1.2 mg/L	Water treatment	81.9% reduction	No adverse effects detected	Wang K, Yao L, Du Y, Xie Jia-bing, Huang J, Yin Z (2011) Parasitology Research 108:195-223	1	271
Osthol	Dactylogyrus intermedius	Goldfish (Carassius auratus)	in vivo	1.4mg/L	Water treatment	87.0% reduction	No adverse effects detected	Wang K, Yao L, Du Y, Xie Jia-bing, Huang J, Yin Z (2011) Parasitology Research 108:195-224	1	272
Osthol	Dactylogyrus intermedius	Goldfish (Carassius auratus)	in vivo	1.6mg/L	Water treatment	100% reduction	No adverse effects detected	Wang K, Yao L, Du Y, Xie Jia-bing, Huang J, Yin Z (2011) Parasitology Research 108:195-225	1	273
Osthol	Dactylogyrus intermedius	Goldfish (Carassius auratus)	in vivo	1.8mg/L	Water treatment	100% reduction	No adverse effects detected	Wang K, Yao L, Du Y, Xie Jia-bing, Huang J, Yin Z (2011) Parasitology Research 108:195-226	1	274
Osthol	Dactylogyrus intermedius	Goldfish (Carassius auratus)	in vivo	2mg/L	Water treatment	100% reduction	No adverse effects detected	Wang K, Yao L, Du Y, Xie Jia-bing, Huang J, Yin Z (2011) Parasitology Research 108:195-227	1	275
Osthol	Dactylogyrus intermedius	Goldfish (Carassius auratus)	in vivo	2.2mg/L	Water treatment	100% reduction	No adverse effects detected	Wang K, Yao L, Du Y, Xie Jia-bing, Huang J, Yin Z (2011) Parasitology Research 108:195-228	1	276
Osthol	Dactylogyrus intermedius	Goldfish (Carassius auratus)	in vivo	2.4mg/L	Water treatment	100% reduction	No adverse effects detected	Wang K, Yao L, Du Y, Xie Jia-bing, Huang J, Yin Z (2011) Parasitology Research 108:195-229	1	277
Osthol	Dactylogyrus intermedius	Goldfish (Carassius auratus)	in vivo	2.6mg/L	Water treatment	100% reduction	No adverse effects detected	Wang K, Yao L, Du Y, Xie Jia-bing, Huang J, Yin Z (2011) Parasitology Research 108:195-230	1	278
Osthol	Dactylogyrus intermedius	Goldfish (Carassius auratus)	in vivo	2.8mg/L	Water treatment	100% reduction	No adverse effects detected	Wang K, Yao L, Du Y, Xie Jia-bing, Huang J, Yin Z (2011) Parasitology Research 108:195-231	1	279
Osthol	Dactylogyrus intermedius	Goldfish (Carassius auratus)	in vivo	3mg/L	Water treatment	100% reduction	No adverse effects detected	Wang K, Yao L, Du Y, Xie Jia-bing, Huang J, Yin Z (2011) Parasitology Research 108:195-232	1	280
Osthol	Dactylogyrus intermedius	Goldfish (Carassius auratus)	in vivo	3.2mg/L	Water treatment	100% reduction	No adverse effects detected	Wang K, Yao L, Du Y, Xie Jia-bing, Huang J, Yin Z (2011) Parasitology Research 108:195-233	1	281
Osthol	Dactylogyrus intermedius	Goldfish (Carassius auratus)	in vivo	3.4mg/L	Water treatment	100% reduction	No adverse effects detected	Wang K, Yao L, Du Y, Xie Jia-bing, Huang J, Yin Z (2011) Parasitology Research 108:195-234	1	282
Osthol	Dactylogyrus intermedius	Goldfish (Carassius auratus)	in vivo	3.6mg/L	Water treatment	100% reduction	No adverse effects detected	Wang K, Yao L, Du Y, Xie Jia-bing, Huang J, Yin Z (2011) Parasitology Research 108:195-235	1	283
Osthol	Dactylogyrus intermedius	Goldfish (Carassius auratus)	in vivo	3.8mg/L	Water treatment	100% reduction	No adverse effects detected	Wang K, Yao L, Du Y, Xie Jia-bing, Huang J, Yin Z (2011) Parasitology Research 108:195-236	1	284
Osthol	Dactylogyrus intermedius	Goldfish (Carassius auratus)	in vivo	4mg/L	Water treatment	100% reduction	No adverse effects detected	Wang K, Yao L, Du Y, Xie Jia-bing, Huang J, Yin Z (2011) Parasitology Research 108:195-237	1	285
Osthol	Dactylogyrus intermedius	Goldfish (Carassius auratus)	in vivo	6mg/L	Water treatment	100% reduction	No adverse effects detected	Wang K, Yao L, Du Y, Xie Jia-bing, Huang J, Yin Z (2011) Parasitology Research 108:195-238	1	286
Osthol	Dactylogyrus intermedius	Goldfish (Carassius auratus)	in vivo	6.2mg/L	Water treatment	100% reduction	No adverse effects detected	Wang K, Yao L, Du Y, Xie Jia-bing, Huang J, Yin Z (2011) Parasitology Research 108:195-239	1	287
Osthol	Dactylogyrus intermedius	Goldfish (Carassius auratus)	in vivo	6.4mg/L	Water treatment	100% reduction	23.3% host mortality	Wang K, Yao L, Du Y, Xie Jia-bing, Huang J, Yin Z (2011) Parasitology Research 108:195-240		288
Oxfendazole	Gyrodactylus sp	Rainbow Trout	In vitro	200 mg/l@1hr	Water treatment	Not effective	N/A	Tojo J, Santamarina, M T,Ubeira F M, Esterves J, Sanmartin M L (1992) Diseases of Aquatic Organisms 12:185-193		289
Oxfendazole	Gyrodactylus sp	Rainbow Trout	in vivo	200mg/l @3hrs	Water treatment	Not effective	No adverse effects detected	Tojo J, Santamarina, M T,Ubeira F M, Esterves J, Sanmartin M L (1992) Diseases of Aquatic Organisms 12:185-207		290
Oxfendazole	Gyrodactylus sp	Rainbow Trout	in vivo	25mg/l @ 3hrs	Water treatment	Not effective	No adverse effects detected	Tojo J, Santamarina, M T,Ubeira F M, Esterves J, Sanmartin M L (1992) Diseases of Aquatic Organisms 12:185-208		291
Oxfendazole	G. salaris	Oncorhynchus mykiss	in vivo and in vitro	25mg/l @3hrs	water treatment	not effective	No adverse effects detected	Tojo J, Santamarina MT, Ubeira FM, Estevez J, Sanmartin ML (1992) Dis Aquat Org 12:185–189 reviewed in Schelkle B, Shinn A P, Peeler E, Cable J, (2009) Dis Aquat Org 86:65-83		292
Oxfendazole	G. salaris	Oncorhynchus mykiss	in vivo and in vitro	200mg/l @3hrs	water treatment	not effective	No adverse effects detected	Tojo J, Santamarina MT, Ubeira FM, Estevez J, Sanmartin ML (1992) Dis Aquat Org 12:185–189 reviewed in Schelkle B, Shinn A P, Peeler E, Cable J, (2009) Dis Aquat Org 86:65-83		293
Oxibendazole	G. salaris	Oncorhynchus mykiss	in vivo and in vitro	40g/kg @ 10days	in food	not effective	No adverse effects detected	Tojo JL, SantamarinaMT(1998) II: Gyrodactylus sp. Dis Aquat Org 33:187–193 reviewed in Schelkle B, Shinn A P, Peeler E, Cable J, (2009) Dis Aquat Org 86:65-83		294
Oxibendazole	Gyrodactylus sp	Rainbow Trout	in vivo	200 mg/l@3hrs	Water treatment	Not effective	No adverse effects detected	Tojo J, Santamarina, M T,Ubeira F M, Esterves J, Sanmartin M L (1992) Diseases of Aquatic Organisms 12:185-201		295
Oxibendazole	Gyrodactylus sp	Rainbow Trout	in vivo	25 mg/l @12hrs	Water treatment	86.36 % Reduction	Toxic to host	Tojo J, Santamarina, M T,Ubeira F M, Esterves J, Sanmartin M L (1992) Diseases of Aquatic Organisms 12:185-202		296
Oxibendazole	G. salaris	Oncorhynchus mykiss	in vivo and in vitro	25mg/l @12hrs	water treatment	86% effective	Signs of toxicity	Tojo J, Santamarina MT, Ubeira FM, Estevez J, Sanmartin ML (1992) Dis Aquat Org 12:185–189 reviewed in Schelkle B, Shinn A P, Peeler E, Cable J, (2009) Dis Aquat Org 86:65-83		297
Oxibendazole	G. salaris	Oncorhynchus mykiss	in vivo and in vitro	200mg/l @3hrs	water treatment	not effective	Signs of toxicity	Tojo J, Santamarina MT, Ubeira FM, Estevez J, Sanmartin ML (1992) Dis Aquat Org 12:185–189 reviewed in Schelkle B, Shinn A P, Peeler E, Cable J, (2009) Dis Aquat Org 86:65-83		298
Oxybendazole	Gyrodactylus sp	Oncorhynchus mykiss	In vivo	40g/kg for 10days 2% of total body weight	in feed	ineffective for treatment	No adverse effects detected	Tojo, J L; Santamarina, M T(1998) Diseases of Aquatic Organisms 33 187-193		299
Oxybendazole	Gyrodactylus sp	Rainbow Trout	In vitro	200mg/l @1hr	Water treatment	Not effective	N/A	Tojo J, Santamarina, M T,Ubeira F M, Esterves J, Sanmartin M L (1992) Diseases of Aquatic Organisms 12:185-189		300
Paraformaldehyde	G. elegans	Notemigonus crysoleucas	in vivo	Ca. 10g/l Field trial: ponds sized 0.1–0.5 acre (0.04–0.2 ha), ~3 ft (1 m) deep	water treatment	Treatment was successful	No adverse effects detected	Lewis SD (1967) Prog Fish-Cult 29:160–161 reviewed in Schelkle B, Shinn A P, Peeler E, Cable J, (2009) Dis Aquat Org 86:65-83	1	301
parbendazole	Gyrodactylus sp	Oncorhynchus mykiss	In vivo	40g/kg for 10days 2% of total body weight	in feed	ineffective for treatment	No adverse effects detected	Tojo, J L; Santamarina, M T(1998) Diseases of Aquatic Organisms 33 187-193		302
parbendazole	G. salaris	Oncorhynchus mykiss	In vivo and in vitro	40g/kg @10d	in feed	Not effective	No adverse effects detected	Tojo JL, SantamarinaMT(1998) Dis Aquat Org 33:187–193 reviewed in Schelkle B, Shinn A P, Peeler E, Cable J, (2009) Dis Aquat Org 86:65-83		303
Parbendazole	Gyrodactylus sp	Rainbow Trout	In vitro	200 mg/l@1hr	Water treatment	Not effective	N/A	Tojo J, Santamarina, M T,Ubeira F M, Esterves J, Sanmartin M L (1992) Diseases of Aquatic Organisms 12:185-197		304
parbendazole	Gyrodactylus sp	Rainbow Trout	in vivo	200mg/l @3hrs	Water treatment	Not effective	No adverse effects detected	Tojo J, Santamarina, M T,Ubeira F M, Esterves J, Sanmartin M L (1992) Diseases of Aquatic Organisms 12:185-213		305
parbendazole	Gyrodactylus sp	Rainbow Trout	in vivo	25mg/l @12hrs	Water treatment	90.75 % Reduction	No adverse effects detected	Tojo J, Santamarina, M T,Ubeira F M, Esterves J, Sanmartin M L (1992) Diseases of Aquatic Organisms 12:185-214	1	306
parbendazole	G. salaris	Oncorhynchus mykiss	In vivo and in vitro	25mg/l @12hrs	Water treatment	91% effectiveness	No adverse effects detected	Tojo J, Santamarina MT, Ubeira FM, Estevez J, Sanmartin ML (1992) Dis Aquat Org 12:185–189 reviewed in Schelkle B, Shinn A P, Peeler E, Cable J, (2009) Dis Aquat Org 86:65-83	1	307
parbendazole	G. salaris	Oncorhynchus mykiss	In vivo and in vitro	200mg/l @3hrs	Water treatment	Not effective	No adverse effects detected	Tojo J, Santamarina MT, Ubeira FM, Estevez J, Sanmartin ML (1992) Dis Aquat Org 12:185–189 reviewed in Schelkle B, Shinn A P, Peeler E, Cable J, (2009) Dis Aquat Org 86:65-83		308
Phenolsulfonphthalein	Pseudodactylogyrus Spp	Common Eel (Anguilla anguilla)	in vivo	10mg/l for 24hr	Water Treatment	Ineffective at eraticating parasites	No adverse effects detected	Buchmann, K: Szekely, C; Bjerregaard, J (1990) Bulletin of the European Association of Fith Pathologists 3 (1); 14-17		309
Phenolsulfonphthalein	Pseudodactylogyrus Spp	Common Eel (Anguilla anguilla)	in vivo	100mg/l for 24hr	Water Treatment	Ineffective at eraticating parasites	No adverse effects detected	Buchmann, K: Szekely, C; Bjerregaard, J (1990) Bulletin of the European Association of Fith Pathologists 3 (1); 14-17		310
Piper guineese extract	G. elegans	Carassius auratus auratus	In vivo and in vitro	0.5mg/l @ 96hr renewed every 24 hr	Water treatment	Dose dependant but none 100% effective	Causes mortality in some or all hosts	Ekanem AP, Wang M, Simon JE, Obiekezie AI, Morah F (2004) Phytother Res 18:793–797 reviewed in Schelkle B, Shinn A P, Peeler E, Cable J, (2009) Dis Aquat Org 86:65-77		311
Piper guineese extract	G. elegans	Carassius auratus auratus	In vivo and in vitro	1.0mg/l @ 96hr renewed every 24 hr	Water treatment	Dose dependant but none 100% effective	Causes mortality in some or all hosts	Ekanem AP, Wang M, Simon JE, Obiekezie AI, Morah F (2004) Phytother Res 18:793–797 reviewed in Schelkle B, Shinn A P, Peeler E, Cable J, (2009) Dis Aquat Org 86:65-78		312
Piper guineese extract	G. elegans	Carassius auratus auratus	in vivo	1.5mg/l @ 96hr renewed every 24 hr	Water treatment	Dose dependant but none 100% effective	No adverse effects detected	Ekanem AP, Wang M, Simon JE, Obiekezie AI, Morah F (2004) Phytother Res 18:793–797 reviewed in Schelkle B, Shinn A P, Peeler E, Cable J, (2009) Dis Aquat Org 86:65-79		313
Piper guineese extract	G. elegans	Carassius auratus auratus	in vivo	2.0mg/l @ 96hr solution renewed every 24 hr	Water treatment	Dose dependant but none 100% effective	No adverse effects detected	Ekanem AP, Wang M, Simon JE, Obiekezie AI, Morah F (2004) Phytother Res 18:793–797 reviewed in Schelkle B, Shinn A P, Peeler E, Cable J, (2009) Dis Aquat Org 86:65-80		314
piperazine	Gyrodactylus sp	Oncorhynchus mykiss	In vivo	40g/kg for 10days 2% of total body weight	in feed	ineffective for treatment	drug reduced food consumption	Tojo, J L; Santamarina, M T(1998) Diseases of Aquatic Organisms 33 187-193		315
Piperazine	Gyrodactylus sp.	Oncorhynchus mykiss	in vivo	40g/kg @10d	in feed	Not effective	No adverse effects detected	Tojo JL, SantamarinaMT(1998) Dis Aquat Org 33:187–193 reviewed in Schelkle B, Shinn A P, Peeler E, Cable J, (2009) Dis Aquat Org 86:65-83		316
Piperazine citrate	G. salaris	Oncorhynchus mykiss	In vivo and in vitro	200mg/l @ 3hrs	water treatment	Not effective	No adverse effects detected	Santamarina MT, Tojo J, Ubeira FM, Quinteiro P, Sanmartín ML (1991) Dis Aquat Org 10:39–44 reviewed in Schelkle B, Shinn A P, Peeler E, Cable J, (2009) Dis Aquat Org 86:65-101		317
Piperazine citrate	Gyrodactylus sp		in vitro	200mg/l for 1hr	Water Treatment	0% death 0f 8	N/A	Santamarina, M. T.; Tojo, J; Ubeira, F. M.; Quinteiro P.; Sanmartin M. L. (1991) Diseases of Aquatic Organisms 10:39-43		318
Piperazine citrate	Gyrodactylus sp		in vitro	200mg/l for 30 min	Water Treatment	0% death 0f 8	N/A	Santamarina, M. T.; Tojo, J; Ubeira, F. M.; Quinteiro P.; Sanmartin M. L. (1991) Diseases of Aquatic Organisms 10:39-43		319
Piperazine citrate	Gyrodactylus sp	Rainbow Trout	In vivo	200mg/l for 3hrs	Water Treatment	0% reduction	No adverse effects detected	Santamarina, M. T.; Tojo, J; Ubeira, F. M.; Quinteiro P.; Sanmartin M. L. (1991) Diseases of Aquatic Organisms 10:39-43		320
Piperazine dihydrochloride	G. salaris	Oncorhynchus mykiss	In vivo and in vitro	200mg/l @ 3hrs	water treatment	Not effective	No adverse effects detected	Santamarina MT, Tojo J, Ubeira FM, Quinteiro P, Sanmartín ML (1991) Dis Aquat Org 10:39–44 reviewed in Schelkle B, Shinn A P, Peeler E, Cable J, (2009) Dis Aquat Org 86:65-102		321
Piperazine dihydrochloride	Gyrodactylus sp		in vitro	200mg/l for 1hr	Water Treatment	75% death of 8	N/A	Santamarina, M. T.; Tojo, J; Ubeira, F. M.; Quinteiro P.; Sanmartin M. L. (1991) Diseases of Aquatic Organisms 10:39-43		322
Piperazine dihydrochloride	Gyrodactylus sp		in vitro	200mg/l for 30 min	Water Treatment	0% death of 8	N/A	Santamarina, M. T.; Tojo, J; Ubeira, F. M.; Quinteiro P.; Sanmartin M. L. (1991) Diseases of Aquatic Organisms 10:39-43		323
Piperazine dihydrochloride	Gyrodactylus sp	Rainbow Trout	In vivo	200mg/l for 3hrs	Water Treatment	0% reduction	No adverse effects detected	Santamarina, M. T.; Tojo, J; Ubeira, F. M.; Quinteiro P.; Sanmartin M. L. (1991) Diseases of Aquatic Organisms 10:39-43		324
Pottassium permanganate	Monogeneans	Freshwater Fish	in vivo	10mg/l for 10-30 min	water treatment	moderately effective Recommended treatment if water mold or bacterial infection present		Reed, P; Francis-Floyd, R; Klinger, R; Petty, D (2009) Monogenean Parasites of Fish		325
Pottassium permanganate	Monogeneans	Freshwater fish	in vivo	2mg/l prelonged bath		moderately effective Recommended treatment if water mold or bacterial infection present		Reed, P; Francis-Floyd, R; Klinger, R; Petty, D (2009) Monogenean Parasites of Fish		326
Praziquantel	Microcotyle sebastis	Rockfish (Sebastes schlegelii)	In vivo	20g/kg @ 1% of bodyweight every other day over 7 days 100ppm @ 4 min	food and water treatment	Significantly reduces parasite abundance	No adverse effects detected	Kim Hong Ki, Cho Jae Bum (2000) Diseases of Aquatic Organisms 40 (3):229-231		327
Praziquantel	Microcotyle sebastis	Rockfish (Sebastes schlegelii)	In vivo	20g/kg @ 1% of bodyweight every other day over 7 days	In Feed	Significantly reduces parasite abundance	No adverse effects detected	Kim Hong Ki, Cho Jae Bum (2000) Diseases of Aquatic Organisms 40 (3):229-231		328
praziquantel	Gyrodactylus sp	Oncorhynchus mykiss	In vivo	40g/kg for 10days 2% of total body weight	in feed	ineffective for treatment	No adverse effects detected	Tojo, J L; Santamarina, M T(1998) Diseases of Aquatic Organisms 33 187-193		329
Praziquantel	Monogeneans	Freshwater and marine ornimental fish	In vivo	25mg/l for 2-3 weeks	water treatment	Recommended treatment	"Because praziquantel is a selective drug for flatworms, it is the most effective drug for controlling and possibly eliminating monogeneans, and it is safer for the host. However, if praziquantel in the powder form is not prepared properly, it can be very irritating to fish gills and may result in severe gill trauma and subsequent death"	Reed, P; Francis-Floyd, R; Klinger, R; Petty, D (2009) Monogenean Parasites of Fish		330
Praziquantel	Gill Monogeneans	Freshwater and marine ornimental fish	In vivo	raising by 2.5mg/l every other day until 10mg/l is reached repeating every 1-4 weeks for a total of 3 treatments	water treatment	Recommended treatment	"Because praziquantel is a selective drug for flatworms, it is the most effective drug for controlling and possibly eliminating monogeneans, and it is safer for the host. However, if praziquantel in the powder form is not prepared properly, it can be very irritating to fish gills and may result in severe gill trauma and subsequent death"	Reed, P; Francis-Floyd, R; Klinger, R; Petty, D (2009) Monogenean Parasites of Fish		331
Praziquantel	Skin Monogeneans	Freshwater and marine ornimental fish	In vivo	10-20mg/l for 1-3 hours	water treatment	Recommended treatment	"Because praziquantel is a selective drug for flatworms, it is the most effective drug for controlling and possibly eliminating monogeneans, and it is safer for the host. However, if praziquantel in the powder form is not prepared properly, it can be very irritating to fish gills and may result in severe gill trauma and subsequent death"	Reed, P; Francis-Floyd, R; Klinger, R; Petty, D (2009) Monogenean Parasites of Fish	1	332
Praziquantel	G. aculeati	Gasterosteus aculeatus	in vivo	1µg/l up to 120min	water treatment	Decrease of parasite burden	No adverse effects detected	Schmahl G, Taraschewski H (1987) Parasitol Res 73:341–351 reviewed in Schelkle B, Shinn A P, Peeler E, Cable J, (2009) Dis Aquat Org 86:65-106	1	333
Praziquantel	G. aculeati	Gasterosteus aculeatus	in vivo	5µg/l up to 120min	water treatment	Decrease of parasite burden	No adverse effects detected	Schmahl G, Taraschewski H (1987) Parasitol Res 73:341–351 reviewed in Schelkle B, Shinn A P, Peeler E, Cable J, (2009) Dis Aquat Org 86:65-107	1	334
Praziquantel	G. aculeati	Gasterosteus aculeatus	in vivo	10µg/l up to 120min	water treatment	Decrease of parasite burden	No adverse effects detected	Schmahl G, Taraschewski H (1987) Parasitol Res 73:341–351 reviewed in Schelkle B, Shinn A P, Peeler E, Cable J, (2009) Dis Aquat Org 86:65-108	1	335
Praziquantel	G. aculeati	Gasterosteus aculeatus	in vivo	20µg/l up to 120min	water treatment	Decrease of parasite burden	No adverse effects detected	Schmahl G, Taraschewski H (1987) Parasitol Res 73:341–351 reviewed in Schelkle B, Shinn A P, Peeler E, Cable J, (2009) Dis Aquat Org 86:65-109	1	336
Praziquantel	G. aculeati	Gasterosteus aculeatus	in vivo	50µg/l up to 120min	water treatment	Decrease of parasite burden	No adverse effects detected	Schmahl G, Taraschewski H (1987) Parasitol Res 73:341–351 reviewed in Schelkle B, Shinn A P, Peeler E, Cable J, (2009) Dis Aquat Org 86:65-110	1	337
Praziquantel	Ancylodiscoides vistulensis	European catfish (Silurus glanis)	in vivo	10mg/l for 5hr	Water Treatment	from severla hundred to 8-10after 3-4 days with eradication on 3 or 20 fish	No adverse effects detected	Szekely , C.; Molnar, K (1990) Bulletin of the European Assoc of Firth Pathologists 10 (3):74-77	1	338
Praziquantel	Ancylodiscoides vistulensis	European catfish (Silurus glanis)	in vivo	100mg/l for 18min	Water Treatment	from several hundred to 15-60 after 3-4 days	Exposure inturrupted because of signs of stress	Szekely , C.; Molnar, K (1990) Bulletin of the European Assoc of Firth Pathologists 10 (3):74-77	1	339
Praziquantel	Gyrodactylus sp		in vitro	100mg/l for 1hr	Water Treatment	100% death of 6	N/A	Santamarina, M. T.; Tojo, J; Ubeira, F. M.; Quinteiro P.; Sanmartin M. L. (1991) Diseases of Aquatic Organisms 10:39-43		340
Praziquantel	Gyrodactylus sp		in vitro	100mg/l for 30 min	Water Treatment	16.6% death of 6	N/A	Santamarina, M. T.; Tojo, J; Ubeira, F. M.; Quinteiro P.; Sanmartin M. L. (1991) Diseases of Aquatic Organisms 10:39-43		341
Praziquantel	Gyrodactylus sp	Rainbow Trout	In vivo	10mg/l for 3hrs	Water Treatment	97.7% reduction	No adverse effects detected	Santamarina, M. T.; Tojo, J; Ubeira, F. M.; Quinteiro P.; Sanmartin M. L. (1991) Diseases of Aquatic Organisms 10:39-43	1	342
Praziquantel	Microcotyle sebastis	Rockfish (Sebastes schlegelii)	In vivo	100ppm @ 4 min sampled 24 hrs later	Water Treatment	Significantly reduces parasite abundance more so than feeding or feeding and bathing	No adverse effects detected	Kim Hong Ki, Cho Jae Bum (2000) Diseases of Aquatic Organisms 40 (3):229-231	1	343
Praziquantel	Benedeniella posterocolpa	Rhinoptera bonasus	in vivo	20ppm time uncertain	water treatment	100% parasite elimination from skin	No adverse effects detected	Thoney,D A (2006) Journal of Fish Diseases 13 (5) 385-389	1	344
Praziquantel	Benedeniella posterocolpa	Rhinoptera bonasus	in vitro	20ppm 6hrs	water treatment	100% parasite elimination prevents egg deposition, immobilized oncomiracidia	No adverse effects detected	Thoney,D A (2006) Journal of Fish Diseases 13 (5) 385-389	1	345
Praziquantel	Gyrodactylus aculeati	Sticklebacks (Gasterosteus aculeatus)	in vivo	1µg/ml @ 90min	Water treatment	Effective treatment	No adverse effects detected	Schmahl G, Taraschewski H (1987) Parasitology Research 73:341-353	1	346
Praziquantel	Gyrodactylus sp			10mg/l @ 3 hrs	Water treatment	Suggested treatment	No adverse effects detected	Schmahl G, Taraschewski H (1987) Parasitology Research 73:341-356	1	347
Praziquantel (Droncit)	Gyrodactylus	Oncorhynchus mykiss	in vivo	40g/kg @10d	in feed	not effective	No adverse effects detected	Tojo JL, SantamarinaMT(1998) Dis Aquat Org 33:187–193 reviewed in Schelkle B, Shinn A P, Peeler E, Cable J, (2009) Dis Aquat Org 86:65-83		348
Praziquantel (Droncit)	G. salaris	Oncorhynchus mykiss	In vivo and in vitro	10mg/l @3h	water treatment	98% effective	No adverse effects detected	Santamarina MT, Tojo J, Ubeira FM, Quinteiro P, Sanmartín ML (1991) Dis Aquat Org 10:39–44 reviewed in Schelkle B, Shinn A P, Peeler E, Cable J, (2009) Dis Aquat Org 86:65-101	1	349
Pseudolarix kaempferi ethyl acetate extract	Dactylogyrus intermedius	Goldfish (Carassius auratus)	In vivo	EC50 23.3mg/l 100% death 50mg/l	Water Treatment	EC50 23.3mg/l 100% death 50mg/l	LC50 165.7 mg/l	Ji J, Lu C, Kang Y, Wang G X, Chen P (2012) Parasitology Research 111 (1);97-104	1	350
Pseudolarix kaempferi methanol extract	Dactylogyrus intermedius	Goldfish (Carassius auratus)	In vivo	EC50 23.5 mg/l 100% death 60mg/l	Water Treatment	EC50 23.5 mg/l 100% death 60mg/l	LC50 168.2 mg/l	Ji J, Lu C, Kang Y, Wang G X, Chen P (2012) Parasitology Research 111 (1);97-104	1	351
Pyrantel pamoate (Trilombrin)	G. salaris	Oncorhynchus mykiss	in vivo	50mg/l @3hr	water treatment	not effective	No adverse effects detected	Tojo J, Santamarina MT, Ubeira FM, Estevez J, Leiro J, Sanmartin ML (1993b) Bull Eur Assoc Fish Pathol 13:45–48 reviewed in Schelkle B, Shinn A P, Peeler E, Cable J, (2009) Dis Aquat Org 86:65-104		352
Quinacrine HCL (Atabrine)	G. salaris	Oncorhynchus mykiss	in vivo	25mg/l @3hrs	water treatment	98% effective	Signs of toxicity	Schmahl G (1993a) Parasitol Res 79:559–566 reviewed in Schelkle B, Shinn A P, Peeler E, Cable J, (2009) Dis Aquat Org 86:65-95		353
Quinacrine HCL (Atabrine)	G. salaris	Oncorhynchus mykiss	in vivo	100mg/l @3hrs	water treatment	100% effective	Signs of toxicity	Schmahl G (1993a) Parasitol Res 79:559–566 reviewed in Schelkle B, Shinn A P, Peeler E, Cable J, (2009) Dis Aquat Org 86:65-96		354
Quinacrine HCL (Atabrine)	G. salaris	Oncorhynchus mykiss	in vivo	200mg/l @3hrs	water treatment	100% effective	Signs of toxicity	Schmahl G (1993a) Parasitol Res 79:559–566 reviewed in Schelkle B, Shinn A P, Peeler E, Cable J, (2009) Dis Aquat Org 86:65-97		355
Quinaldine	Gyrodactylus sp.	Crassius auratus, Cyprinus auratus	in vivo	26mg/l up to 60s	water treatment	effective at 60s	Causes mortality in some or all hosts	Crigel P, Losson B, Defour J (1995) Ann Med Vet 139:343–348 reviewed in Schelkle B, Shinn A P, Peeler E, Cable J, (2009) Dis Aquat Org 86:65-97		356
Quinaldine	Gyrodactylus sp.	Crassius auratus, Cyprinus auratus	in vivo	104mg/l up to 60s	water treatment	effective at 60s	Causes mortality in some or all hosts	Crigel P, Losson B, Defour J (1995) Ann Med Vet 139:343–348 reviewed in Schelkle B, Shinn A P, Peeler E, Cable J, (2009) Dis Aquat Org 86:65-98		357
Quinaldine	Gyrodactylus sp.	Crassius auratus, Cyprinus auratus	in vivo	206mg/l up to 60s	water treatment	effective at 60s	Causes mortality in some or all hosts	Crigel P, Losson B, Defour J (1995) Ann Med Vet 139:343–348 reviewed in Schelkle B, Shinn A P, Peeler E, Cable J, (2009) Dis Aquat Org 86:65-99		358
Radix angelicae pubenscentis acetone extract	Dactylogyrus intermedius	Goldfish (Carassius auratus)	in vivo	200mg/l	Water treatment	Not Recorded	No adverse effects detected	Wang K, Yao L, Du Y, Xie Jia-bing, Huang J, Yin Z (2011) Parasitology Research 108:195-211		359
Radix angelicae pubenscentis acetone extract	Dactylogyrus intermedius	Goldfish (Carassius auratus)	in vivo	140mg/l	Water treatment	72.8% reduction	80% host mortality	Wang K, Yao L, Du Y, Xie Jia-bing, Huang J, Yin Z (2011) Parasitology Research 108:195-212		360
Radix angelicae pubenscentis acetone extract	Dactylogyrus intermedius	Goldfish (Carassius auratus)	in vivo	100mg/l	Water treatment	70.3% reduction	56.6% host mortality	Wang K, Yao L, Du Y, Xie Jia-bing, Huang J, Yin Z (2011) Parasitology Research 108:195-213		361
Radix angelicae pubenscentis acetone extract	Dactylogyrus intermedius	Goldfish (Carassius auratus)	in vivo	90mg/l	Water treatment	60.5% reduction	53.3% host mortality	Wang K, Yao L, Du Y, Xie Jia-bing, Huang J, Yin Z (2011) Parasitology Research 108:195-214		362
Radix angelicae pubenscentis acetone extract	Dactylogyrus intermedius	Goldfish (Carassius auratus)	in vivo	80mg/l	Water treatment	46.1% reduction	26.6% host mortality	Wang K, Yao L, Du Y, Xie Jia-bing, Huang J, Yin Z (2011) Parasitology Research 108:195-215		363
Radix angelicae pubenscentis acetone extract	Dactylogyrus intermedius	Goldfish (Carassius auratus)	in vivo	70mg/l	Water treatment	28.3% reduction	20% host mortality	Wang K, Yao L, Du Y, Xie Jia-bing, Huang J, Yin Z (2011) Parasitology Research 108:195-216		364
Radix angelicae pubenscentis acetone extract	Dactylogyrus intermedius	Goldfish (Carassius auratus)	in vivo	50mg/l	Water treatment	18.6% reduction	16.6% host mortality	Wang K, Yao L, Du Y, Xie Jia-bing, Huang J, Yin Z (2011) Parasitology Research 108:195-217		365
Radix angelicae pubenscentis ethanol extract	Dactylogyrus intermedius	Goldfish (Carassius auratus)	in vivo	200mg/l	Water treatment	Not Recorded	No adverse effects detected	Wang K, Yao L, Du Y, Xie Jia-bing, Huang J, Yin Z (2011) Parasitology Research 108:195-218		366
Radix angelicae pubenscentis ethanol extract	Dactylogyrus intermedius	Goldfish (Carassius auratus)	in vivo	180mg/l	Water treatment	100% reduction	86.6% host mortality	Wang K, Yao L, Du Y, Xie Jia-bing, Huang J, Yin Z (2011) Parasitology Research 108:195-219		367
Radix angelicae pubenscentis ethanol extract	Dactylogyrus intermedius	Goldfish (Carassius auratus)	in vivo	150mg/l	Water treatment	100% reduction	60% host mortality	Wang K, Yao L, Du Y, Xie Jia-bing, Huang J, Yin Z (2011) Parasitology Research 108:195-220		368
Radix angelicae pubenscentis ethanol extract	Dactylogyrus intermedius	Goldfish (Carassius auratus)	in vivo	130mg/l	Water treatment	100% reduction	33.3% host mortality	Wang K, Yao L, Du Y, Xie Jia-bing, Huang J, Yin Z (2011) Parasitology Research 108:195-221		369
Radix angelicae pubenscentis ethanol extract	Dactylogyrus intermedius	Goldfish (Carassius auratus)	in vivo	120mg/l	Water treatment	100% reduction	No adverse effects detected	Wang K, Yao L, Du Y, Xie Jia-bing, Huang J, Yin Z (2011) Parasitology Research 108:195-222	1	370
Radix angelicae pubenscentis ethyl acetate extract	Dactylogyrus intermedius	Goldfish (Carassius auratus)	in vivo	1000mg/l	Water treatment	Not Recorded	No adverse effects detected	Wang K, Yao L, Du Y, Xie Jia-bing, Huang J, Yin Z (2011) Parasitology Research 108:195-205		371
Radix angelicae pubenscentis ethyl acetate extract	Dactylogyrus intermedius	Goldfish (Carassius auratus)	in vivo	80mg/l0	Water treatment	64.8% reduction	No adverse effects detected	Wang K, Yao L, Du Y, Xie Jia-bing, Huang J, Yin Z (2011) Parasitology Research 108:195-206	1	372
Radix angelicae pubenscentis ethyl acetate extract	Dactylogyrus intermedius	Goldfish (Carassius auratus)	in vivo	500mg/l	Water treatment	44.4% reduction	73.3% host mortality	Wang K, Yao L, Du Y, Xie Jia-bing, Huang J, Yin Z (2011) Parasitology Research 108:195-207		373
Radix angelicae pubenscentis ethyl acetate extract	Dactylogyrus intermedius	Goldfish (Carassius auratus)	in vivo	300mg/l	Water treatment	20.3% reduction	50% host mortality	Wang K, Yao L, Du Y, Xie Jia-bing, Huang J, Yin Z (2011) Parasitology Research 108:195-208		374
Radix angelicae pubenscentis ethyl acetate extract	Dactylogyrus intermedius	Goldfish (Carassius auratus)	in vivo	200mg/l	Water treatment	9.3% reduction	26.6% host mortality	Wang K, Yao L, Du Y, Xie Jia-bing, Huang J, Yin Z (2011) Parasitology Research 108:195-209		375
Radix angelicae pubenscentis ethyl acetate extract	Dactylogyrus intermedius	Goldfish (Carassius auratus)	in vivo	150mg/l	Water treatment	6.7% reduction	0% host mortality	Wang K, Yao L, Du Y, Xie Jia-bing, Huang J, Yin Z (2011) Parasitology Research 108:195-210		376
Radix angelicae pubenscentis petroleum ether extract	Dactylogyrus intermedius	Goldfish (Carassius auratus)	in vivo	220mg/l @48hrs	Water treatment	Not recorded	No adverse effects detected	Wang K, Yao L, Du Y, Xie Jia-bing, Huang J, Yin Z (2011) Parasitology Research 108:195-200		377
Radix angelicae pubenscentis petroleum ether extract	Dactylogyrus intermedius	Goldfish (Carassius auratus)	in vivo	200mg/l @48hrs	Water treatment	48% reduction	76.6% host mortality	Wang K, Yao L, Du Y, Xie Jia-bing, Huang J, Yin Z (2011) Parasitology Research 108:195-201		378
Radix angelicae pubenscentis petroleum ether extract	Dactylogyrus intermedius	Goldfish (Carassius auratus)	in vivo	160mg/l @48hrs	Water treatment	38.1% reduction	73.3% host mortality	Wang K, Yao L, Du Y, Xie Jia-bing, Huang J, Yin Z (2011) Parasitology Research 108:195-202		379
Radix angelicae pubenscentis petroleum ether extract	Dactylogyrus intermedius	Goldfish (Carassius auratus)	in vivo	100mg/l @48hrs	Water treatment	25.8% reduction	43.3% host mortality	Wang K, Yao L, Du Y, Xie Jia-bing, Huang J, Yin Z (2011) Parasitology Research 108:195-203		380
Radix angelicae pubenscentis petroleum ether extract	Dactylogyrus intermedius	Goldfish (Carassius auratus)	in vivo	80mg/l @48hrs	Water treatment	13.9% reduction	26.6% host mortality	Wang K, Yao L, Du Y, Xie Jia-bing, Huang J, Yin Z (2011) Parasitology Research 108:195-204		381
Rafoxanide	Pseudodactylogyrus Spp	Common Eel (Anguilla anguilla)	in vivo	100mg/l for 24hr	Water Treatment	Ineffective at eraticating parasites	100% mortality	Buchmann, K: Szekely, C; Bjerregaard, J (1990) Bulletin of the European Association of Fith Pathologists 3 (1); 14-17		382
Rafoxanide	Pseudodactylogyrus Spp	Common Eel (Anguilla anguilla)	in vivo	10mg/l for 24hr	Water Treatment	Ineffective at eraticating parasites	80% mortality	Buchmann, K: Szekely, C; Bjerregaard, J (1990) Bulletin of the European Association of Fith Pathologists 3 (1); 14-17		383
Rafoxanide	Pseudodactylogyrus Spp	Common Eel (Anguilla anguilla)	in vivo	0.1mg/l for 24hr	Water Treatment	Ineffective at eraticating parasites	0% mortality	Buchmann, K: Szekely, C; Bjerregaard, J (1990) Bulletin of the European Association of Fith Pathologists 3 (1); 14-17		384
Rafoxanide (Ranide)	G. salaris	Oncorhynchus mykiss	in vivo	50mg/l @3hr	water treatment	not effective	No adverse effects detected	Tojo J, Santamarina MT, Ubeira FM, Estevez J, Leiro J, Sanmartin ML (1993b) Bull Eur Assoc Fish Pathol 13:45–48 reviewed in Schelkle B, Shinn A P, Peeler E, Cable J, (2009) Dis Aquat Org 86:65-104		385
ronidazole	Gyrodactylus sp	Oncorhynchus mykiss	In vivo	40g/kg for 10days 2% of total body weight	in feed	ineffective for treatment	No adverse effects detected	Tojo, J L; Santamarina, M T(1998) Diseases of Aquatic Organisms 33 187-193		386
Ronidazole	Gyrodactylus sp.	Oncorhynchus mykiss	in vivo	40g/kg @10d	in feed	not effectiveness	No adverse effects detected	Tojo JL, SantamarinaMT(1998) Dis Aquat Org 33:187–193 reviewed in Schelkle B, Shinn A P, Peeler E, Cable J, (2009) Dis Aquat Org 86:65-83		387
Ronidazole	G. salaris	Oncorhynchus mykiss	in vivo	200mg/l @3hr	water treatment	84% effectiveness	No adverse effects detected	Schmahl G (1993a) Parasitol Res 79:559–566 reviewed in Schelkle B, Shinn A P, Peeler E, Cable J, (2009) Dis Aquat Org 86:65-97	1	388
Salinity	G salaris	Salmo Salar	in vivo	5ppt salinity continous exposure	water treatment	Not effective (5ppt) to 100% effective after a few minutes (33ppt)	Signs of toxicity	Soleng A, Tor A Bakke (1997) Canadian Journal of Fisheries and Aquatic Sciences 54(8): 1837-1845 reviewed in Schelkle B, Shinn A P, Peeler E, Cable J, (2009) Dis Aquat Org 86:65-119		389
Salinity	G salaris	Salmo Salar	in vivo	7.5ppt salinity continous exposure	water treatment	Not effective (5ppt) to 100% effective after a few minutes (33ppt)	Signs of toxicity	Soleng A, Tor A Bakke (1997) Canadian Journal of Fisheries and Aquatic Sciences 54(8): 1837-1845 reviewed in Schelkle B, Shinn A P, Peeler E, Cable J, (2009) Dis Aquat Org 86:65-120		390
Salinity	G salaris	Salmo Salar	in vivo	10ppt salinity continous exposure	water treatment	Not effective (5ppt) to 100% effective after a few minutes (33ppt)	Signs of toxicity	Soleng A, Tor A Bakke (1997) Canadian Journal of Fisheries and Aquatic Sciences 54(8): 1837-1845 reviewed in Schelkle B, Shinn A P, Peeler E, Cable J, (2009) Dis Aquat Org 86:65-121		391
Salinity	G salaris	Salmo Salar	in vivo	15ppt salinity continous exposure	water treatment	Not effective (5ppt) to 100% effective after a few minutes (33ppt)	Signs of toxicity	Soleng A, Tor A Bakke (1997) Canadian Journal of Fisheries and Aquatic Sciences 54(8): 1837-1845 reviewed in Schelkle B, Shinn A P, Peeler E, Cable J, (2009) Dis Aquat Org 86:65-122		392
Salinity	G salaris	Salmo Salar	in vivo	20ppt salinity continous exposure	water treatment	Not effective (5ppt) to 100% effective after a few minutes (33ppt)	Signs of toxicity	Soleng A, Tor A Bakke (1997) Canadian Journal of Fisheries and Aquatic Sciences 54(8): 1837-1845 reviewed in Schelkle B, Shinn A P, Peeler E, Cable J, (2009) Dis Aquat Org 86:65-123		393
Salinity	G salaris	Salmo Salar fins		33ppt salinity continous exposure	water treatment	Not effective (5ppt) to 100% effective after a few minutes (33ppt)	Signs of toxicity	Soleng A, Tor A Bakke (1997) Canadian Journal of Fisheries and Aquatic Sciences 54(8): 1837-1845 reviewed in Schelkle B, Shinn A P, Peeler E, Cable J, (2009) Dis Aquat Org 86:65-124		394
Salinity	G salaris	Salmo salar	in vivo	33ppt salinity@5min	water treatment	Time dependant effect: no effect (5 min) to 100% effective (60 min)	Causes mortality in some or all hosts	Soleng A, Bakke TA, Hansen LP (1998) Can J Fish Aquat Sci 55:507–514 reviewed in Schelkle B, Shinn A P, Peeler E, Cable J, (2009) Dis Aquat Org 86:65-124		395
Salinity	G salaris	Salmo salar	in vivo	33ppt salinity @15min	water treatment	Time dependant effect: no effect (5 min) to 100% effective (60 min)	Causes mortality in some or all hosts	Soleng A, Bakke TA, Hansen LP (1998) Can J Fish Aquat Sci 55:507–514 reviewed in Schelkle B, Shinn A P, Peeler E, Cable J, (2009) Dis Aquat Org 86:65-125		396
Salinity	G salaris	Salmo salar	in vivo	33ppt salinity @30min	water treatment	Time dependant effect: no effect (5 min) to 100% effective (60 min)	Causes mortality in some or all hosts	Soleng A, Bakke TA, Hansen LP (1998) Can J Fish Aquat Sci 55:507–514 reviewed in Schelkle B, Shinn A P, Peeler E, Cable J, (2009) Dis Aquat Org 86:65-126		397
Salinity	G salaris	Salmo salar	in vivo	33ppt salinity @60min	water treatment	Time dependant effect: no effect (5 min) to 100% effective (60 min)	Causes mortality in some or all hosts	Soleng A, Bakke TA, Hansen LP (1998) Can J Fish Aquat Sci 55:507–514 reviewed in Schelkle B, Shinn A P, Peeler E, Cable J, (2009) Dis Aquat Org 86:65-127		398
Salinity	G. derjavini (=G. derjavinoides)	Oncorhynchus mykiss	in vivo	5-20ppt NaCl @ 4d	water treatment	Not effective (5-7ppt) to 100% effective (10-20ppt)	Causes mortality in some or all hosts	Buchmann K (1997) Bull Eur Assoc Fish Pathol 17:123–125 reviewed in Schelkle B, Shinn A P, Peeler E, Cable J, (2009) Dis Aquat Org 86:65-127		399
Salinity	G. salaris	Salmo salar	in vivo	0ppt @1.4 °C	Water treatment	No Effect	No adverse effects detected	Soleng A, Tor A Bakke (1997) Canadian Journal of Fisheries and Aquatic Sciences 54(8): 1837-1845		400
Salinity	G. salaris	Salmo salar	in vivo	0.0ppt @6.0°C	Water treatment	No Effect	No adverse effects detected	Soleng A, Tor A Bakke (1997) Canadian Journal of Fisheries and Aquatic Sciences 54(8): 1837-1845		401
Salinity	G. salaris	Salmo salar	in vivo	0.0ppt @ 12°C	Water treatment	No Effect	No adverse effects detected	Soleng A, Tor A Bakke (1997) Canadian Journal of Fisheries and Aquatic Sciences 54(8): 1837-1845		402
Salinity	G. salaris	Salmo salar	in vivo	5.0ppt @1.4°C	Water treatment	No Effect	No adverse effects detected	Soleng A, Tor A Bakke (1997) Canadian Journal of Fisheries and Aquatic Sciences 54(8): 1837-1845		403
Salinity	G. salaris	Salmo salar	in vivo	5.0ppt @6.0°C	Water treatment	No Effect	No adverse effects detected	Soleng A, Tor A Bakke (1997) Canadian Journal of Fisheries and Aquatic Sciences 54(8): 1837-1845		404
Salinity	G. salaris	Salmo salar	in vivo	5.0ppt @ 12°C	Water treatment	No Effect	No adverse effects detected	Soleng A, Tor A Bakke (1997) Canadian Journal of Fisheries and Aquatic Sciences 54(8): 1837-1845		405
Salinity	G. salaris	Salmo salar	in vivo	7.5ppt @ 6.0°C	Water treatment	38±3.2 days until parasite elimination	No adverse effects detected	Soleng A, Tor A Bakke (1997) Canadian Journal of Fisheries and Aquatic Sciences 54(8): 1837-1845	1	406
Salinity	G. salaris	Salmo salar	in vivo	7.5 ppt @12°C	Water treatment	33.1±5.3 days until parasite elimination	No adverse effects detected	Soleng A, Tor A Bakke (1997) Canadian Journal of Fisheries and Aquatic Sciences 54(8): 1837-1845	1	407
Salinity	G. salaris	Salmo salar	in vivo	10.0ppt @1.4°C	Water treatment	229.1±3.8 hrs until parasite elimination	No adverse effects detected	Soleng A, Tor A Bakke (1997) Canadian Journal of Fisheries and Aquatic Sciences 54(8): 1837-1845	1	408
Salinity	G. salaris	Salmo salar	in vivo	10ppt @6°C	Water treatment	117.0±2.2hrs until parasite elimination	No adverse effects detected	Soleng A, Tor A Bakke (1997) Canadian Journal of Fisheries and Aquatic Sciences 54(8): 1837-1845	1	409
Salinity	G. salaris	Salmo salar	in vivo	10ppt @12°C	Water treatment	64.8±1.7 hrs until parasite elimination	No adverse effects detected	Soleng A, Tor A Bakke (1997) Canadian Journal of Fisheries and Aquatic Sciences 54(8): 1837-1845	1	410
Salinity	G. salaris	Salmo salar	in vivo	15ppt @ 1.4°C	Water treatment	64.0±2.8 hr until parasite elimination	No adverse effects detected	Soleng A, Tor A Bakke (1997) Canadian Journal of Fisheries and Aquatic Sciences 54(8): 1837-1845	1	411
Salinity	G. salaris	Salmo salar	in vivo	15ppt @ 6°C	Water treatment	32.4±2.7 hr until parasite elimination	No adverse effects detected	Soleng A, Tor A Bakke (1997) Canadian Journal of Fisheries and Aquatic Sciences 54(8): 1837-1845	1	412
Salinity	G. salaris	Salmo salar	in vivo	15ppt @ 12°C	Water treatment	17.3±0.8 hr until parasite elimination	No adverse effects detected	Soleng A, Tor A Bakke (1997) Canadian Journal of Fisheries and Aquatic Sciences 54(8): 1837-1845	1	413
Salinity	G. salaris	Salmo salar	in vivo	20ppt @ 1.4°C	Water treatment	36.5±1.0 hr until parasite elimination	No adverse effects detected	Soleng A, Tor A Bakke (1997) Canadian Journal of Fisheries and Aquatic Sciences 54(8): 1837-1845	1	414
Salinity	G. salaris	Salmo salar	in vivo	20ppt @ 6.0°C	Water treatment	16.3±0.7 hr until parasite elimination	No adverse effects detected	Soleng A, Tor A Bakke (1997) Canadian Journal of Fisheries and Aquatic Sciences 54(8): 1837-1845	1	415
Salinity	G. salaris	Salmo salar	in vivo	20ppt @ 12°C	Water treatment	10.5±0.5 hr until parasite elimination	No adverse effects detected	Soleng A, Tor A Bakke (1997) Canadian Journal of Fisheries and Aquatic Sciences 54(8): 1837-1845	1	416
Salinity	G. salaris	Salmo salar	in vivo	33ppt @ 1.4°C	Water treatment	18±0.8 min until parasite elimanation	No adverse effects detected	Soleng A, Tor A Bakke (1997) Canadian Journal of Fisheries and Aquatic Sciences 54(8): 1837-1845	1	417
Salinity	G. salaris	Salmo salar	in vivo	33ppt @ 6.0°C	Water treatment	17±0.7 min until parasite elimanation	No adverse effects detected	Soleng A, Tor A Bakke (1997) Canadian Journal of Fisheries and Aquatic Sciences 54(8): 1837-1845	1	418
Salinity	G. salaris	Salmo salar	in vivo	33ppt @ 12°C	Water treatment	9±0.3 min until parasite elimanation	No adverse effects detected	Soleng A, Tor A Bakke (1997) Canadian Journal of Fisheries and Aquatic Sciences 54(8): 1837-1845	1	419
Salt bath	Putatively G. dactylus	Salmo salar, S. Trutta trutta & S. t. Lacustris	in vivo	1.5% -2%	Farm study: rotation of treatments	Not effective	No adverse effects detected	Rintamäki-Kinnunen P, Valtonen ET (1996) . Int J Parasitol 26:723–732 reviewed in Schelkle B, Shinn A P, Peeler E, Cable J, (2009) Dis Aquat Org 86:65-93		420
secnidazole	Gyrodactylus sp	Oncorhynchus mykiss	In vivo	40g/kg for 10days 2% of total body weight	in feed	ineffective for treatment	No adverse effects detected	Tojo, J L; Santamarina, M T(1998) Diseases of Aquatic Organisms 33 187-193		421
Secnidazole	Gyrodactylus sp.	Oncorhynchus mykiss	in vivo	40g/kg @ 10days	in feed	not effective	No adverse effects detected	Tojo JL, SantamarinaMT(1998) Dis Aquat Org 33:187–193 reviewed in Schelkle B, Shinn A P, Peeler E, Cable J, (2009) Dis Aquat Org 86:65-83		422
Sodium percabonate	G. derjavini (=G. derjavinoides)	Oncorhynchus mykiss	in vivo	10mg/l @18h	water treatment	not effective	No adverse effects detected	Buchmann K, Kristensson RT (2003) N Am J Aquac 65:25–27 reviewed in Schelkle B, Shinn A P, Peeler E, Cable J, (2009) Dis Aquat Org 86:65-83		423
Sodium percabonate	G. derjavini (=G. derjavinoides)	Oncorhynchus mykiss	in vivo	20mg/l @18h	water treatment	not effective	No adverse effects detected	Buchmann K, Kristensson RT (2003) N Am J Aquac 65:25–27 reviewed in Schelkle B, Shinn A P, Peeler E, Cable J, (2009) Dis Aquat Org 86:65-84		424
Sodium percabonate	G. derjavini (=G. derjavinoides)	Oncorhynchus mykiss	in vivo	40mg/l @ 18hrs	water treatment	not 100% effective	No adverse effects detected	Buchmann K, Kristensson RT (2003) N Am J Aquac 65:25–27 reviewed in Schelkle B, Shinn A P, Peeler E, Cable J, (2009) Dis Aquat Org 86:65-85		425
Sodium percabonate	G. derjavini (=G. derjavinoides)	Oncorhynchus mykiss	in vivo	80mg/l @18hrs	water treatment	100% effective	No adverse effects detected	Buchmann K, Kristensson RT (2003) N Am J Aquac 65:25–27 reviewed in Schelkle B, Shinn A P, Peeler E, Cable J, (2009) Dis Aquat Org 86:65-86	1	426
Sodium percabonate	G. derjavini (=G. derjavinoides)	Oncorhynchus mykiss	in vivo	160mg/l @18hrs	water treatment	100% effective	No adverse effects detected	Buchmann K, Kristensson RT (2003) N Am J Aquac 65:25–27 reviewed in Schelkle B, Shinn A P, Peeler E, Cable J, (2009) Dis Aquat Org 86:65-87	1	427
Sodium sulpha-quinoxaline	G. salaris	Oncorhynchus mykiss	in vivo	200mg/l @3hrs	water treatment	not effective	No adverse effects detected	Schmahl G (1993a) Parasitol Res 79:559–566 reviewed in Schelkle B, Shinn A P, Peeler E, Cable J, (2009) Dis Aquat Org 86:65-97		428
Suramin (Naganol)	G. salaris	Oncorhynchus mykiss	in vivo	200mg/l @3hrs	water treatment	not effective	No adverse effects detected	Tojo J, Santamarina MT, Ubeira FM, Estevez J, Leiro J, Sanmartin ML (1993b) Bull Eur Assoc Fish Pathol 13:45–48 reviewed in Schelkle B, Shinn A P, Peeler E, Cable J, (2009) Dis Aquat Org 86:65-104		429
Tea tree oil and Tween 80	Gyrodactylus sp probably G. gasterostei and or G. arcuatus	Gasterosteus aculeatus	in vivo	30ppmv in 0.01% Tween	Water treatment	reduced parasite mean from 12.6 per fish to 1.4 after 48hrs	No adverse effects detected	Steverding D, Morgan E, Tkaczynski P, Walder F, Tinsley R (2005) Dis Aquat Org 66:29–32 reviewed in Schelkle B, Shinn A P, Peeler E, Cable J, (2009) Dis Aquat Org 86:65-76	1	430
Tea tree oil and Tween 80	Gyrodactylus sp probably G. gasterostei and or G. arcuatus	Gasterosteus aculeatus	in vivo	0.01% Tween	Water treatment	reduced parasite mean from 12.6 per fish and reduced prevalence by 45%	No adverse effects detected	Steverding D, Morgan E, Tkaczynski P, Walder F, Tinsley R (2005) Dis Aquat Org 66:29–32 reviewed in Schelkle B, Shinn A P, Peeler E, Cable J, (2009) Dis Aquat Org 86:65-77	1	431
Terminalia catappa extract	Gyrodactylus sp	Goldfish (Carassius auratus)	In vivo?	1.7 g/l	Water treatment	Not effective	No effects stated	Chansue N (2007) Wien Tieraerztl Monschr 94: 269-273		432
Terminalia catappa extract	Gyrodactylus sp	Goldfish (Carassius auratus)	In vivo?	5.1 g/l @ 14 days	Water treatment	Effective treatment	No effects stated	Chansue N (2007) Wien Tieraerztl Monschr 94: 269-274		433
Terminalia catappa extract	Gyrodactylus sp	Crassius auratus	in vivo	1.7g/l	Water treatment	No reduction after 4 weeks	No adverse effects detected	Chansue N (2007) Wien Tieraerztl Monschr 94: 269–273 reviewed in Schelkle B, Shinn A P, Peeler E, Cable J, (2009) Dis Aquat Org 86:65-75		434
Terminalia catappa extract	Gyrodactylus sp	Crassius auratus	in vivo	5.1g/l	Water treatment	100% reduction after 14 days	No adverse effects detected	Chansue N (2007) Wien Tieraerztl Monschr 94: 269–273 reviewed in Schelkle B, Shinn A P, Peeler E, Cable J, (2009) Dis Aquat Org 86:65-76		435
tetramisole	Gyrodactylus sp	Oncorhynchus mykiss	In vivo	40g/kg for 10days 2% of total body weight	in feed	ineffective for treatment	No adverse effects detected	Tojo, J L; Santamarina, M T(1998) Diseases of Aquatic Organisms 33 187-193		436
Tetramisole (Nemicide)	G. salaris	Oncorhynchus mykiss	in vivo	100mg/l @3hrs	water treatment	95% effective	Signs of toxicity	Tojo J, Santamarina MT, Ubeira FM, Estevez J, Leiro J, Sanmartin ML (1993b) Bull Eur Assoc Fish Pathol 13:45–48 reviewed in Schelkle B, Shinn A P, Peeler E, Cable J, (2009) Dis Aquat Org 86:65-104		437
Tetramisole (Nemicide)	Gyrodactylus	Oncorhynchus mykiss	in vivo	40g/kg @10d	water treatment	not effective	No adverse effects detected	Tojo JL, SantamarinaMT(1998) Dis Aquat Org 33:187–193 reviewed in Schelkle B, Shinn A P, Peeler E, Cable J, (2009) Dis Aquat Org 86:65-83		438
Thiabendazole	Gyrodactylus sp	Rainbow Trout	In vitro	300 mg/l@1hr	Water treatment	25% reduction	N/A	Tojo J, Santamarina, M T,Ubeira F M, Esterves J, Sanmartin M L (1992) Diseases of Aquatic Organisms 12:185-190		439
Thiabendazole	Gyrodactylus sp	Rainbow Trout	In vitro	150 mg/l@1hr	Water treatment	12.5% reduction	N/A	Tojo J, Santamarina, M T,Ubeira F M, Esterves J, Sanmartin M L (1992) Diseases of Aquatic Organisms 12:185-191		440
Thiabendazole	Gyrodactylus sp	Rainbow Trout	in vivo	100 mg/l@3hrs	Water treatment	Not effective	Toxic to host	Tojo J, Santamarina, M T,Ubeira F M, Esterves J, Sanmartin M L (1992) Diseases of Aquatic Organisms 12:185-203		441
Thiabendazole	Gyrodactylus sp	Rainbow Trout	in vivo	10mg/l @3hrs	Water treatment	Not effective	Toxic to host	Tojo J, Santamarina, M T,Ubeira F M, Esterves J, Sanmartin M L (1992) Diseases of Aquatic Organisms 12:185-204		442
Thiabendazole (Triasox)	G. salaris	Oncorhynchus mykiss	in vivo and in vitro	10mg/l @ 3hrs	water treatment	not effective	Signs of toxicity	Tojo J, Santamarina MT, Ubeira FM, Estevez J, Sanmartin ML (1992) Dis Aquat Org 12:185–189 reviewed in Schelkle B, Shinn A P, Peeler E, Cable J, (2009) Dis Aquat Org 86:65-83		443
Thiabendazole (Triasox)	G. salaris	Oncorhynchus mykiss	in vivo and in vitro	100mg/l @3hrs	water treatment	not effective	Signs of toxicity	Tojo J, Santamarina MT, Ubeira FM, Estevez J, Sanmartin ML (1992) Dis Aquat Org 12:185–189 reviewed in Schelkle B, Shinn A P, Peeler E, Cable J, (2009) Dis Aquat Org 86:65-84		444
thiophanate	Gyrodactylus sp	Oncorhynchus mykiss	In vivo	40g/kg for 10days 2% of total body weight	in feed	ineffective for treatment	No adverse effects detected	Tojo, J L; Santamarina, M T(1998) Diseases of Aquatic Organisms 33 187-193		445
Thiophanate	Gyrodactylus sp.	Oncorhynchus mykiss	in vivo	40g/kg @ 10d	in feed	not effective	No adverse effects detected	Tojo JL, SantamarinaMT(1998) Dis Aquat Org 33:187–193 reviewed in Schelkle B, Shinn A P, Peeler E, Cable J, (2009) Dis Aquat Org 86:65-83		446
Thiophanate (Nermafax 20)	G. salaris	Oncorhynchus mykiss	in vivo	200mg/l @ 3hrs	water treatment	not effective	No adverse effects detected	Tojo J, Santamarina MT, Ubeira FM, Estevez J, Leiro J, Sanmartin ML (1993b) Bull Eur Assoc Fish Pathol 13:45–48 reviewed in Schelkle B, Shinn A P, Peeler E, Cable J, (2009) Dis Aquat Org 86:65-104		447
thrichlorfon	Gyrodactylus sp	Oncorhynchus mykiss	In vivo	40g/kg for 10days 2% of total body weight	in feed	ineffective for treatment	No adverse effects detected	Tojo, J L; Santamarina, M T(1998) Diseases of Aquatic Organisms 33 187-193		448
toltrazuril	Gyrodactylus sp	Oncorhynchus mykiss	In vivo	40g/kg for 10days 2% of total body weight	in feed	ineffective for treatment	No adverse effects detected	Tojo, J L; Santamarina, M T(1998) Diseases of Aquatic Organisms 33 187-193		449
toltrazuril	Gyrodactylus sp.	Oncorhynchus mykiss	in vivo	40g/kg @10d	in feed	not effective	No adverse effects detected	Tojo JL, SantamarinaMT(1998) Dis Aquat Org 33:187–193 reviewed in Schelkle B, Shinn A P, Peeler E, Cable J, (2009) Dis Aquat Org 86:65-83		450
toltrazuril	G. arcuatus	Gasterosteus aculeatus	In vivo and in vitro	5µg/l up to 6hrs	water treatment	not effective	Causes mortality in some or all hosts	Schmahl G, Mehlhorn H (1988)Parasitol Res 75:132–143 reviewed in Schelkle B, Shinn A P, Peeler E, Cable J, (2009) Dis Aquat Org 86:65-83		451
toltrazuril	G. arcuatus	Gasterosteus aculeatus	In vivo and in vitro	10µg/l up to 6hrs	water treatment	not effective	Causes mortality in some or all hosts	Schmahl G, Mehlhorn H (1988)Parasitol Res 75:132–143 reviewed in Schelkle B, Shinn A P, Peeler E, Cable J, (2009) Dis Aquat Org 86:65-84		452
toltrazuril	G. arcuatus	Gasterosteus aculeatus	In vivo and in vitro	20µg/l up to 6hrs	water treatment	some effect	Causes mortality in some or all hosts	Schmahl G, Mehlhorn H (1988)Parasitol Res 75:132–143 reviewed in Schelkle B, Shinn A P, Peeler E, Cable J, (2009) Dis Aquat Org 86:65-85		453
toltrazuril	G. arcuatus	Gasterosteus aculeatus	In vivo and in vitro	30µg/l up to 6hrs	water treatment	some effect	Causes mortality in some or all hosts	Schmahl G, Mehlhorn H (1988)Parasitol Res 75:132–143 reviewed in Schelkle B, Shinn A P, Peeler E, Cable J, (2009) Dis Aquat Org 86:65-86		454
toltrazuril	G. arcuatus	Gasterosteus aculeatus	In vivo and in vitro	50µg/l up to 6hrs	water treatment	Effective after 2hrs	Causes mortality in some or all hosts	Schmahl G, Mehlhorn H (1988)Parasitol Res 75:132–143 reviewed in Schelkle B, Shinn A P, Peeler E, Cable J, (2009) Dis Aquat Org 86:65-87		455
toltrazuril	G. salaris	Oncorhynchus mykiss	in vivo	200mg/l @3hrs	water treatment	not effective	No adverse effects detected	Schmahl G (1993a) Parasitol Res 79:559–566 reviewed in Schelkle B, Shinn A P, Peeler E, Cable J, (2009) Dis Aquat Org 86:65-97		456
Toltrazuril	Pseudodactylogyrus Spp	Common Eel (Anguilla anguilla)	in vivo	20 mg/l for 24hr	Water Treatment	Ineffective at eraticating parasites	100% mortality	Buchmann, K: Szekely, C; Bjerregaard, J (1990) Bulletin of the European Association of Fith Pathologists 3 (1); 14-17		457
Toltrazuril	Pseudodactylogyrus Spp	Common Eel (Anguilla anguilla)	in vivo	10 mg/l for 24hr	Water Treatment	Ineffective at eraticating parasites	12% mortality	Buchmann, K: Szekely, C; Bjerregaard, J (1990) Bulletin of the European Association of Fith Pathologists 3 (1); 14-17		458
Toltrazuril	Ancylodiscoides vistulensis	European catfish (Silurus glanis)	in vivo	10mg/l for 5hr	Water Treatment	no effect after 3-4 days	No adverse effects detected	Szekely , C.; Molnar, K (1990) Bulletin of the European Assoc of Firth Pathologists 10 (3):74-77		459
Toltrazuril	Diplozoon paradoxum		In vitro	10µg/ml 4-80 min	Water Treatment	death in 4-80min dependant on age, younger worms more susceptible than adults	N/A	Schmahl G, Mehlhorn H, (1988) Parisitology research 75 (2); 132-143		460
Toltrazuril	Diplozoon homoion		In vitro	10µg/ml 4-80 min	Water Treatment	death in 4-80min dependant on age, younger worms more susceptible than adults	N/A	Schmahl G, Mehlhorn H, (1988) Parisitology research 75 (2); 132-143		461
Toltrazuril	Gyrodactylus arcuatus		In vitro	20µg/ml 1hr exposure	Water Treatment	severely affected	N/A	Schmahl G, Mehlhorn H, (1988) Parisitology research 75 (2); 132-143		462
Toltrazuril	Dactylogyrus vastator		In vivo	10µg/ml @4hrs @ 20degC	Water Treatment	recommended dose for treatment	"Fish with extensive skin lesions caused by net catching or infection by Saprolegnia spp. should be carefully observed during treatment, as these factors decrease their drug tolerance."	Schmahl G, Mehlhorn H, (1988) Parisitology research 75 (2); 132-143		463
Toltrazuril	Dactylogyrus extensus		In vivo	10µg/ml @4hrs @ 20degC	Water Treatment	recommended dose for treatment	"Fish with extensive skin lesions caused by net catching or infection by Saprolegnia spp. should be carefully observed during treatment, as these factors decrease their drug tolerance."	Schmahl G, Mehlhorn H, (1988) Parisitology research 75 (2); 132-143		464
Toltrazuril	Dactylogyrus cornu		In vivo	10µg/ml @4hrs @ 15degC	Water Treatment	recommended dose for treatment	"Fish with extensive skin lesions caused by net catching or infection by Saprolegnia spp. should be carefully observed during treatment, as these factors decrease their drug tolerance."	Schmahl G, Mehlhorn H, (1988) Parisitology research 75 (2); 132-143		465
Toltrazuril	Gyrodactylus arcuatus		In vivo	10µg/ml @4hrs @ 20degC	Water Treatment	recommended dose for treatment	"Fish with extensive skin lesions caused by net catching or infection by Saprolegnia spp. should be carefully observed during treatment, as these factors decrease their drug tolerance."	Schmahl G, Mehlhorn H, (1988) Parisitology research 75 (2); 132-143		466
Toltrazuril	Pseudodactylogyrus bini		In vivo	10µg/ml @4hrs @ 20degC	Water Treatment	recommended dose for treatment	"Fish with extensive skin lesions caused by net catching or infection by Saprolegnia spp. should be carefully observed during treatment, as these factors decrease their drug tolerance."	Schmahl G, Mehlhorn H, (1988) Parisitology research 75 (2); 132-143		467
Trichlabendazole	Gyrodactylus sp	Rainbow Trout	In vitro	2 mg/l@1hr	Water treatment	Not effective	N/A	Tojo J, Santamarina, M T,Ubeira F M, Esterves J, Sanmartin M L (1992) Diseases of Aquatic Organisms 12:185-200		468
Trichlorfon	G. elegans	Crassius auratus	in vivo	up to 2mg/l @24l	in feed	Not effective	Causes mortality in some or all hosts	Goven BA, Amend DF (1982) J Fish Biol 20:373–378 reviewed in Schelkle B, Shinn A P, Peeler E, Cable J, (2009) Dis Aquat Org 86:65-102		469
Trichlorfon	Gyrodactylus sp		in vitro	200mg/l for 30min	Water Treatment	100% death of 8	N/A	Santamarina, M. T.; Tojo, J; Ubeira, F. M.; Quinteiro P.; Sanmartin M. L. (1991) Diseases of Aquatic Organisms 10:39-43		470
Trichlorfon	Gyrodactylus sp		in vitro	100mg/l for 1hr	Water Treatment	100% death of 8	N/A	Santamarina, M. T.; Tojo, J; Ubeira, F. M.; Quinteiro P.; Sanmartin M. L. (1991) Diseases of Aquatic Organisms 10:39-43		471
Trichlorfon	Gyrodactylus sp		in vitro	100mg/l for 30 min	Water Treatment	87.5% death of 8	N/A	Santamarina, M. T.; Tojo, J; Ubeira, F. M.; Quinteiro P.; Sanmartin M. L. (1991) Diseases of Aquatic Organisms 10:39-43		472
Trichlorfon	Gyrodactylus sp	Rainbow Trout	In vivo	200mg/l for 3hrs	Water Treatment	97.7% reduction	No adverse effects detected	Santamarina, M. T.; Tojo, J; Ubeira, F. M.; Quinteiro P.; Sanmartin M. L. (1991) Diseases of Aquatic Organisms 10:39-43	1	473
Trichlorfon	Benedeniella posterocolpa	Rhinoptera bonasus	in vivo	0-7ppm time uncertain	water treatment	81% parasite elimination from skin after two treatments	No adverse effects detected	Thoney,D A (2006) Journal of Fish Diseases 13 (5) 385-389	1	474
Trichlorfon	Benedeniella posterocolpa	Rhinoptera bonasus	in vitro	0-7ppm 21 hrs	water treatment	100% parasite elimination did not prevent egg deposition, immobilized oncomiracidia	No adverse effects detected	Thoney,D A (2006) Journal of Fish Diseases 13 (5) 385-389	1	475
Trichlorfon (Metrifonate)	G. aculeati	Gasterosteus aculeatus	in vivo	10µg/l up to 90min	water treatment	Not effective	No adverse effects detected	Schmahl G, Taraschewski H (1987) Parasitol Res 73:341–351 reviewed in Schelkle B, Shinn A P, Peeler E, Cable J, (2009) Dis Aquat Org 86:65-83		476
Trichlorfon (Metrifonate)	G. aculeati	Gasterosteus aculeatus	in vivo	50µg/l up to 90min	water treatment	Not effective	No adverse effects detected	Schmahl G, Taraschewski H (1987) Parasitol Res 73:341–351 reviewed in Schelkle B, Shinn A P, Peeler E, Cable J, (2009) Dis Aquat Org 86:65-84		477
Trichlorfon (Neguvon)	G. salaris	Oncorhynchus mykiss	In vivo and in vitro	200mg/l @3hr	water treatment	98% effective	No adverse effects detected	Santamarina MT, Tojo J, Ubeira FM, Quinteiro P, Sanmartín ML (1991) Dis Aquat Org 10:39–44 reviewed in Schelkle B, Shinn A P, Peeler E, Cable J, (2009) Dis Aquat Org 86:65-101		478
Trichlorfon (Neguvon)	Gyrodactylus sp.	Oncorhynchus mykiss	in vivo	40g/kg @10d	water treatment	Not effective	No adverse effects detected	Tojo JL, SantamarinaMT(1998) Dis Aquat Org 33:187–193 reviewed in Schelkle B, Shinn A P, Peeler E, Cable J, (2009) Dis Aquat Org 86:65-83		479
Triclabendazole	Gyrodactylus sp	Oncorhynchus mykiss	In vivo	40g/kg for 10days 2% of total body weight	in feed	effective for treatment	No adverse effects detected	Tojo, J L; Santamarina, M T(1998) Diseases of Aquatic Organisms 33 187-193		480
Triclabendazole	Gyrodactylus sp	Oncorhynchus mykiss	In vivo	40g/kg for 5days 2% of total body weight	in feed	ineffective for treatment	No adverse effects detected	Tojo, J L; Santamarina, M T(1998) Diseases of Aquatic Organisms 33 187-193		481
Triclabendazole	Gyrodactylus sp	Rainbow Trout	In vitro	4 mg/l@15min	Water treatment	100% reduction	N/A	Tojo J, Santamarina, M T,Ubeira F M, Esterves J, Sanmartin M L (1992) Diseases of Aquatic Organisms 12:185-199		482
Triclabendazole	Gyrodactylus sp	Rainbow Trout	in vivo	25mg/l @3hrs	Water treatment	Not effective	No adverse effects detected	Tojo J, Santamarina, M T,Ubeira F M, Esterves J, Sanmartin M L (1992) Diseases of Aquatic Organisms 12:185-221		483
Triclabendazole	Gyrodactylus sp	Rainbow Trout	in vivo	25mg/l @12hrs	Water treatment	100 % Reduction	No adverse effects detected	Tojo J, Santamarina, M T,Ubeira F M, Esterves J, Sanmartin M L (1992) Diseases of Aquatic Organisms 12:185-222	1	484
Triclabendazole	Gyrodactylus sp	Rainbow Trout	in vivo	12.5mg/l @12hrs	Water treatment	96.66 % Reduction	No adverse effects detected	Tojo J, Santamarina, M T,Ubeira F M, Esterves J, Sanmartin M L (1992) Diseases of Aquatic Organisms 12:185-223	1	485
Triclabendazole	Gyrodactylus sp	Rainbow Trout	in vivo	6.2mg/l @12hrs	Water treatment	Not effective	No adverse effects detected	Tojo J, Santamarina, M T,Ubeira F M, Esterves J, Sanmartin M L (1992) Diseases of Aquatic Organisms 12:185-224		486
Triclabendazole	Gyrodactylus sp.	Oncorhynchus mykiss	in vivo	40g/kg @5 days	water treatment	Parasite reduction	No adverse effects detected	Schmahl G, Mehlhorn H (1988)Parasitol Res 75:132–143 reviewed in Schelkle B, Shinn A P, Peeler E, Cable J, (2009) Dis Aquat Org 86:65-87	1	487
Triclabendazole	Gyrodactylus sp.	Oncorhynchus mykiss	in vivo	40g/kg @5 days	water treatment	100% effectiveness	No adverse effects detected	Schmahl G, Mehlhorn H (1988)Parasitol Res 75:132–143 reviewed in Schelkle B, Shinn A P, Peeler E, Cable J, (2009) Dis Aquat Org 86:65-88	1	488
Triclabendazole (Fastnex)	G. salaris	Oncorhynchus mykiss	In vivo and in vitro	6.2mg/l @12hrs	water treatment	Not effective	No adverse effects detected	Tojo J, Santamarina MT, Ubeira FM, Estevez J, Sanmartin ML (1992) Dis Aquat Org 12:185–189 reviewed in Schelkle B, Shinn A P, Peeler E, Cable J, (2009) Dis Aquat Org 86:65-84		489
Triclabendazole (Fastnex)	G. salaris	Oncorhynchus mykiss	In vivo and in vitro	12.5mg/l @12hrs	water treatment	Not effective	No adverse effects detected	Tojo J, Santamarina MT, Ubeira FM, Estevez J, Sanmartin ML (1992) Dis Aquat Org 12:185–189 reviewed in Schelkle B, Shinn A P, Peeler E, Cable J, (2009) Dis Aquat Org 86:65-85		490
Triclabendazole (Fastnex)	G. salaris	Oncorhynchus mykiss	In vivo and in vitro	25mg/l @12hrs	water treatment	10% effectiveness	No adverse effects detected	Tojo J, Santamarina MT, Ubeira FM, Estevez J, Sanmartin ML (1992) Dis Aquat Org 12:185–189 reviewed in Schelkle B, Shinn A P, Peeler E, Cable J, (2009) Dis Aquat Org 86:65-86		491
Triclabendazole (Fastnex)	G. salaris	Oncorhynchus mykiss	In vivo and in vitro	25mg/l @3hrs	water treatment	Not effective	No adverse effects detected	Tojo J, Santamarina MT, Ubeira FM, Estevez J, Sanmartin ML (1992) Dis Aquat Org 12:185–189 reviewed in Schelkle B, Shinn A P, Peeler E, Cable J, (2009) Dis Aquat Org 86:65-87		492
Virkon S + heat	G. salaris	Oncorhynchus mykiss fin clips	in vivo	Low conc @ 25deg c	water treatment	Temperature dependant: parasite survival ranges from 119.7min (25degC) to 9s (40 deg C)	No adverse effects detected	Anttila P, Kuusela J, Koski P (2007) 13th International Conference of Fish and Shellfish Diseases by the European Association of Fish Pathologists 17–21 September 2007, Grado, Italy. EAFP Abstract Book, p 334. Available at: http://eafp.org/eafp-information/ 2009/2/20/grado-2007-information-archived.html reviewed in Schelkle B, Shinn A P, Peeler E, Cable J, (2009) Dis Aquat Org 86:65-88		493
Virkon S + heat	G. salaris	Oncorhynchus mykiss fin clips	in vivo	Low conc @ 30deg c	water treatment	Temperature dependant: parasite survival ranges from 119.7min (25degC) to 9s (40 deg C)	No adverse effects detected	Anttila P, Kuusela J, Koski P (2007) 13th International Conference of Fish and Shellfish Diseases by the European Association of Fish Pathologists 17–21 September 2007, Grado, Italy. EAFP Abstract Book, p 334. Available at: http://eafp.org/eafp-information/ 2009/2/20/grado-2007-information-archived.html reviewed in Schelkle B, Shinn A P, Peeler E, Cable J, (2009) Dis Aquat Org 86:65-88		494
Virkon S + heat	G. salaris	Oncorhynchus mykiss fin clips	in vivo	Low conc @ 35deg c	water treatment	Temperature dependant: parasite survival ranges from 119.7min (25degC) to 9s (40 deg C)	No adverse effects detected	Anttila P, Kuusela J, Koski P (2007) 13th International Conference of Fish and Shellfish Diseases by the European Association of Fish Pathologists 17–21 September 2007, Grado, Italy. EAFP Abstract Book, p 334. Available at: http://eafp.org/eafp-information/ 2009/2/20/grado-2007-information-archived.html reviewed in Schelkle B, Shinn A P, Peeler E, Cable J, (2009) Dis Aquat Org 86:65-88		495
Virkon S + heat	G. salaris	Oncorhynchus mykiss fin clips	in vivo	Low conc @ 40deg c	water treatment	Temperature dependant: parasite survival ranges from 119.7min (25degC) to 9s (40 deg C)	No adverse effects detected	Anttila P, Kuusela J, Koski P (2007) 13th International Conference of Fish and Shellfish Diseases by the European Association of Fish Pathologists 17–21 September 2007, Grado, Italy. EAFP Abstract Book, p 334. Available at: http://eafp.org/eafp-information/ 2009/2/20/grado-2007-information-archived.html reviewed in Schelkle B, Shinn A P, Peeler E, Cable J, (2009) Dis Aquat Org 86:65-88		496
Zinc	G. salaris	Salmo salar	in vivo	20µg/l continious exposure until recovery/death	water treatment	Not effective	Causes mortality in some or all hosts	Poléo ABS, Schjolden J, Hansen H, Bakke TA, Mo TA, Rosseland BO, Lydersen E (2004) Parasitology 128:169–177 reviewed in Schelkle B, Shinn A P, Peeler E, Cable J, (2009) Dis Aquat Org 86:65-111		497
Zinc	G. salaris	Salmo salar	in vivo	100µg/l continious exposure until recovery/death	water treatment	some effect	Causes mortality in some or all hosts	Poléo ABS, Schjolden J, Hansen H, Bakke TA, Mo TA, Rosseland BO, Lydersen E (2004) Parasitology 128:169–177 reviewed in Schelkle B, Shinn A P, Peeler E, Cable J, (2009) Dis Aquat Org 86:65-112		498
Zinc	G. salaris	Salmo salar	in vivo	200µg/l continious exposure until recovery/death	water treatment	some effect	Causes mortality in some or all hosts	Poléo ABS, Schjolden J, Hansen H, Bakke TA, Mo TA, Rosseland BO, Lydersen E (2004) Parasitology 128:169–177 reviewed in Schelkle B, Shinn A P, Peeler E, Cable J, (2009) Dis Aquat Org 86:65-113		499
Zinc	G. salaris	Salmo salar	in vivo	400µg/l continious exposure until recovery/death	water treatment	100% effective after 3d	Causes mortality in some or all hosts	Poléo ABS, Schjolden J, Hansen H, Bakke TA, Mo TA, Rosseland BO, Lydersen E (2004) Parasitology 128:169–177 reviewed in Schelkle B, Shinn A P, Peeler E, Cable J, (2009) Dis Aquat Org 86:65-114		500
Zinc	G. turnbulli	Poecilia reticulata	in vivo	8.3µg/l continious exposure until recovery/death	water treatment	Decrease in peak parasite burden, but higher infection establishment (240 μg l–1).	Causes mortality in some or all hosts	Gheorgiu C, Marcogliese DJ, ScottM(2005) Parasitology 132:225–232 reviewed in Schelkle B, Shinn A P, Peeler E, Cable J, (2009) Dis Aquat Org 86:65-114		501
Zinc	G. turnbulli	Poecilia reticulata	in vivo	23.7µg/l continious exposure until recovery/death	water treatment	Decrease in peak parasite	Causes mortality in some or all hosts	Gheorgiu C, Marcogliese DJ, ScottM(2005) Parasitology 132:225–232 reviewed in Schelkle B, Shinn A P, Peeler E, Cable J, (2009) Dis Aquat Org 86:65-115		502
Zinc	G. turnbulli	Poecilia reticulata	in vivo	38.1µg/l continious exposure until recovery/death	water treatment	Decrease in peak parasite	Causes mortality in some or all hosts	Gheorgiu C, Marcogliese DJ, ScottM(2005) Parasitology 132:225–232 reviewed in Schelkle B, Shinn A P, Peeler E, Cable J, (2009) Dis Aquat Org 86:65-116		503
Zinc	G. turnbulli	Poecilia reticulata	in vivo	68.5µg/l continious exposure until recovery/death	water treatment	Decrease in peak parasite	Causes mortality in some or all hosts	Gheorgiu C, Marcogliese DJ, ScottM(2005) Parasitology 132:225–232 reviewed in Schelkle B, Shinn A P, Peeler E, Cable J, (2009) Dis Aquat Org 86:65-117		504
Zinc	G. turnbulli	Poecilia reticulata	in vivo	129.5µg/l continious exposure until recovery/death	water treatment	Decrease in peak parasite	Causes mortality in some or all hosts	Gheorgiu C, Marcogliese DJ, ScottM(2005) Parasitology 132:225–232 reviewed in Schelkle B, Shinn A P, Peeler E, Cable J, (2009) Dis Aquat Org 86:65-118		505
Zinc	G. turnbulli	Poecilia reticulata	in vivo	260.3µg/l continious exposure until recovery/death	water treatment	Decrease in peak parasite	Causes mortality in some or all hosts	Gheorgiu C, Marcogliese DJ, ScottM(2005) Parasitology 132:225–232 reviewed in Schelkle B, Shinn A P, Peeler E, Cable J, (2009) Dis Aquat Org 86:65-119		506
